# Supplementary material for: Integrative single-nucleus multi-omics analysis prioritizes candidate cis and trans regulatory networks and their target genes in Alzheimer’s disease brains
Source: Cell Biosci. 2023 Oct 3;13:185. doi: 10.1186/s13578-023-01120-5 (PMC10546724; doi:10.1186/s13578-023-01120-5)
Supplement: Supplementary file 2 — Additional file 2: Table S1. Demographic information. Table S2. snRNA-seq QC data. Table S3. Cluster markers. Table S4. Cluster cell types. Table S5. snATAC-seq QC data. Table S6. Jaccard index. Table S7. DAP/DEG Summary—Cell Type. Table S8. DAP/DEG Summary – Cluster. Table S10. CCAN Summary. Table S11. Linked cCREs + DEGs. Table S12. Motif Enrichment Summary. Table S13. atSNP Summary. Table S14. atSNP Results Annotated [file 13578_2023_1120_MOESM2_ESM.xlsx]

## Sheet: Table S1 - Demographics
Additional file Table 1 - Demographic information
ID	Diagnosis	Pathology	Race	Age	Sex	PMI*	Braak Stage	APOE genotype
1099	AD	AD; B&B Stage IV, AS: Severe, AA: Severe	Cauc	95	F	6.6	4	3/3
273	AD	AD; B&B Stage IV, AS: Mild	Cauc	92	F	14	4	3/3
730	AD	AD; B&B Stage III, Other, AS: Mild, AA: Mild	Cauc	86	F	12.2	3	3/3
430	AD	AD; B&B Stage IV, Amygdala LB	Cauc	81	F	16.5	4	3/3
781	AD	AD; B&B Stage V, AS: Severe	Cauc	79	F	3.75	5	3/3
601	AD	AD; B&B Stage III	Cauc	76	F	10.5	3	3/3
963	Normal		Cauc	82	F	8.12		3/3
1690	Normal		Cauc	84	F	4.42		3/3
1545	Normal		Cauc	64	F	10.67		3/3
984	Normal		Cauc	65	F	1.96		3/3
1600	Normal		Cauc	85	F	12.97		3/3
1670	Normal		Cauc	87	F	18		3/3
111	AD	AD; B&B Stage IV, AS: Moderate	Cauc	79	M	0.616667	4	3/3
191	AD	AD; B&B Stage IV, AA: Severe	Cauc	82	M	1.5	4	3/3
127	AD	AD; B&B Stage IV	Cauc	66	M	3	4	3/3
347	AD	AD; B&B Stage III	Cauc	77	M	16.833	3	3/3
357	AD	AD; B&B Stage III, AA: Mild	Cauc	75	M	3	3	3/3
372	AD	AD; B&B Stage IV	Cauc	87	M	1.33333	4	3/3
1557	Normal		Cauc	90	M	4		3/3
99	Normal		Cauc	85	M	2		3/3
196	Normal		Cauc	75	M	18.88		3/3
542	Normal		Cauc	82	M	3.25		3/3
676	Normal		Cauc	60	M	9.5		3/3
688	Normal		Cauc	63	M	7		3/3
*PMI = Postmortem interval

## Sheet: Table S2 - rna_qc
Additional file Table 2 - snRNA-seq QC data
Sample ID	Diagnosis	Sex	Date of nuclei prep	Date of library prep completion	GCB order number	Date libraries submitted to GCB	Data data received	Library concentration (ng)	Average library size (bp)	Sequencing platform	Cycling parameters	10X Software version	bcl2fastq version	Reference genome	Run ID	Barcode exact match ratio	Barcode Q30 base ratio	Barcodes on whitelist	GEM count estimate	Mean barcode Q score	Number of reads	R1 Q30 base ratio	R2 Q30 base ratio	# nuclei before filter	# nuclei after filter	Estimated Number of Cells	Fraction Reads in Cells	Mean Reads per Cell	Median Genes per Cell	Total Genes Detected	Median UMI Counts per Cell	Number of Reads	Valid Barcodes	Valid UMIs	Sequencing Saturation	Q30 Bases in Barcode	Q30 Bases in RNA Read	Q30 Bases in UMI	Reads Mapped to Genome	Reads Mapped Confidently to Genome	Reads Mapped Confidently to Intergenic Regions	Reads Mapped Confidently to Intronic Regions	Reads Mapped Confidently to Exonic Regions	Reads Mapped Confidently to Transcriptome	Reads Mapped Antisense to Gene
273	LOAD	F	2020-06-23	2020-06-24	6393	2020-07-14	2020-07-20	10.76	472	NovaSeq 6000 S1 50bp PE full flow cell	R1 28, i7 8, i5 0, R2 91	cellranger 3.1.0	2.20.0.422	GRCh38-2020-A_premrna	200719_A00257_0410_AHMY2GDRXX	0.936192	0.959415	0.954658	283277	36.3386	497446468	0.957635	0.932695	5147	4948	5147	0.884	96648	2896	29639	8050	497446468	0.955	0.999	0.746	0.96	0.933	0.955	0.936	0.712	0.061	0	0.651	0.6	0.03
430	LOAD	F	2020-07-21	2020-07-22	6410, pool 1	2020-07-28	2020-07-30	17.45	442	NovaSeq 6000 S1 50bp PE full flow cell	R1 28, i7 8, i5 0, R2 91	cellranger 3.1.0	2.20.0.422	GRCh38-2020-A_premrna	200729_A00201R_0231_AHMWNYDRXX	0.969629	0.96326	0.982705	197430	36.4165	490590547	0.961148	0.926746	9238	8802	9238	0.887	53106	3067	30950	8414	490590547	0.983	0.999	0.539	0.963	0.927	0.958	0.934	0.876	0.065	0	0.812	0.72	0.063
601	LOAD	F	2021-01-19	2021-01-20	6789	2021-02-02	2021-02-10	39.69	459	NovaSeq 6000 S1 50bp PE full flow cell	R1 28, i7 8, i5 0, R2 91	cellranger-4.0.0	2.20.0.422	GRCh38-2020-A_premrna	210208_A00201R_0354_BH2T72DRXY	0.950245	0.934631	0.970995	159939	35.9063	431745995	0.932353	0.890424	16057	15890	16057	0.84	26888	2435	31539	5299	431745995	0.971	0.999	0.263	0.935	0.891	0.929	0.952	0.886	0.063	0	0.823	0.648	0.14
730	LOAD	F	2020-02-21	2020-02-26	6218	2020-02-27	2020-03-16	11.03	459	NovaSeq 6000 S-Prime 50bp PE full flow cell	R1 28, i7 8, i5 0, R2 91	cellranger 3.1.0	2.20.0.422	GRCh38-2020-A_premrna	200312_A00600_0075_AHL2YKDRXX	0.940708	0.950196	0.967848	422157	36.1598	429671243	0.92317	0.931355	5308	4730	5308	0.85	80947	1964	28657	4299	429671243	0.968	0.999	0.84	0.95	0.931	0.948	0.905	0.774	0.064	0	0.71	0.659	0.036
781	LOAD	F	2021-01-19	2021-01-20	6789	2021-02-02	2021-02-10	20.21	464	NovaSeq 6000 S1 50bp PE full flow cell	R1 28, i7 8, i5 0, R2 91	cellranger-4.0.0	2.20.0.422	GRCh38-2020-A_premrna	210208_A00201R_0354_BH2T72DRXY	0.949748	0.933975	0.97063	167855	35.8954	422218573	0.931671	0.888802	12778	12611	12778	0.91	33043	2658	31379	6510	422218573	0.971	0.999	0.425	0.934	0.889	0.929	0.948	0.841	0.057	0	0.783	0.644	0.106
1099	LOAD	F	2020-06-22	2020-06-24	6353	2020-06-29	2020-07-06	24.61	478	NovaSeq 6000 S1 50bp PE full flow cell	R1 28, i7 8, i5 0, R2 91	cellranger 3.1.0	2.20.0.422	GRCh38-2020-A_premrna	200704_A00257_0401_BHMMGVDRXX	0.934878	0.961067	0.95083	337922	36.3767	510194834	0.958805	0.934294	3112	2601	3112	0.862	163944	1918	27820	4844	510194834	0.951	0.999	0.873	0.961	0.934	0.956	0.922	0.555	0.051	0	0.504	0.467	0.022
963	Normal	F	2020-06-19	2020-06-22	6353	2020-06-29	2020-07-06	8.06	446	NovaSeq 6000 S1 50bp PE full flow cell	R1 28, i7 8, i5 0, R2 91	cellranger 3.1.0	2.20.0.422	GRCh38-2020-A_premrna	200704_A00257_0401_BHMMGVDRXX	0.957929	0.963946	0.97211	218665	36.4227	508809100	0.962019	0.939471	7716	7531	7716	0.902	65942	3646	30931	10930	508809100	0.973	0.999	0.518	0.964	0.939	0.959	0.965	0.891	0.067	0	0.824	0.726	0.068
984	Normal	F	2020-07-15	2020-07-17	6400	2020-07-22	2020-07-29	21.86	511	NovaSeq 6000 S1 50bp PE full flow cell	R1 28, i7 8, i5 0, R2 91	cellranger 3.1.0	2.20.0.422	GRCh38-2020-A_premrna	200728_A00201R_0229_AHMY7KDRXX	0.947363	0.960899	0.964541	184815	36.3729	512771262	0.958601	0.920011	9189	8914	9189	0.884	55803	3229	31841	7791	512771262	0.965	0.999	0.364	0.961	0.92	0.956	0.968	0.939	0.069	0	0.869	0.577	0.261
1545	Normal	F	2020-07-15	2020-07-17	6400	2020-07-22	2020-07-29	20.29	467	NovaSeq 6000 S1 50bp PE full flow cell	R1 28, i7 8, i5 0, R2 91	cellranger 3.1.0	2.20.0.422	GRCh38-2020-A_premrna	200728_A00201R_0229_AHMY7KDRXX	0.969036	0.96142	0.982129	147994	36.3817	528429488	0.9591	0.925015	15578	15475	15578	0.895	33922	3189	31468	8245	528429488	0.982	1	0.368	0.962	0.925	0.956	0.962	0.909	0.067	0	0.842	0.726	0.088
1600	Normal	F	2020-07-20	2020-07-22	6410, pool 1	2020-07-28	2020-07-30	7.22	427	NovaSeq 6000 S1 50bp PE full flow cell	R1 28, i7 8, i5 0, R2 91	cellranger 3.1.0	2.20.0.422	GRCh38-2020-A_premrna	200729_A00201R_0231_AHMWNYDRXX	0.964704	0.961207	0.978477	308337	36.3815	524804564	0.958736	0.923641	4400	3936	4400	0.82	119274	2488	30099	5601	524804564	0.979	0.999	0.744	0.961	0.924	0.955	0.848	0.75	0.07	0	0.68	0.61	0.045
1670	Normal	F	2020-07-21	2020-07-22	6410, pool 2	2020-07-28	2020-07-30	17.54	446	NovaSeq 6000 S1 50bp PE full flow cell	R1 28, i7 8, i5 0, R2 91	cellranger 3.1.0	2.20.0.422	GRCh38-2020-A_premrna	200729_A00201R_0232_BHMY5LDRXX	0.963857	0.958817	0.978482	190366	36.3356	510899964	0.956564	0.924252	9982	9477	9982	0.869	51182	3033	31273	7614	510899964	0.979	0.999	0.541	0.959	0.924	0.954	0.946	0.876	0.071	0	0.806	0.684	0.091
1690	Normal	F	2020-02-21	2020-02-26	6218	2020-02-27	2020-03-16	34.2	439	NovaSeq 6000 S-Prime 50bp PE full flow cell	R1 28, i7 8, i5 0, R2 91	cellranger 3.1.0	2.20.0.422	GRCh38-2020-A_premrna	200312_A00600_0075_AHL2YKDRXX	0.947525	0.952577	0.974455	173818	36.201	471025548	0.925734	0.936046	7519	7364	7519	0.903	62645	2873	30775	7531	471025548	0.975	0.999	0.61	0.953	0.936	0.951	0.959	0.918	0.067	0	0.85	0.745	0.077
111	LOAD	M	2020-06-23	2020-06-24	6393	2020-07-14	2020-07-20	13.37	475	NovaSeq 6000 S1 50bp PE full flow cell	R1 28, i7 8, i5 0, R2 91	cellranger 3.1.0	2.20.0.422	GRCh38-2020-A_premrna	200719_A00257_0410_AHMY2GDRXX	0.950735	0.959983	0.968478	330986	36.3482	482422231	0.958321	0.930041	6445	6392	6445	0.931	74852	2865	30238	7802	482422231	0.969	0.999	0.732	0.96	0.93	0.956	0.952	0.859	0.058	0	0.801	0.706	0.065
127	LOAD	M	2020-07-15	2020-07-17	6400	2020-07-22	2020-07-29	16.68	468	NovaSeq 6000 S1 50bp PE full flow cell	R1 28, i7 8, i5 0, R2 91	cellranger 3.1.0	2.20.0.422	GRCh38-2020-A_premrna	200728_A00201R_0229_AHMY7KDRXX	0.961553	0.96119	0.975978	343116	36.3772	523002920	0.958954	0.923252	12439	12245	12439	0.889	42045	2581	30768	5986	523002920	0.976	0.999	0.649	0.961	0.923	0.956	0.964	0.926	0.059	0	0.867	0.71	0.121
191	LOAD	M	2020-07-15	2020-07-17	6410, pool 1	2020-07-28	2020-07-30	15.68	463	NovaSeq 6000 S1 50bp PE full flow cell	R1 28, i7 8, i5 0, R2 91	cellranger 3.1.0	2.20.0.422	GRCh38-2020-A_premrna	200729_A00201R_0231_AHMWNYDRXX	0.952993	0.96409	0.9689	284480	36.4294	535967673	0.962051	0.927745	8147	8008	8147	0.906	65787	2861	31658	6970	535967673	0.969	0.999	0.558	0.964	0.928	0.959	0.968	0.934	0.071	0	0.863	0.621	0.21
347	LOAD	M	2020-07-20	2020-07-22	6410, pool 2	2020-07-28	2020-07-30	18.42	444	NovaSeq 6000 S1 50bp PE full flow cell	R1 28, i7 8, i5 0, R2 91	cellranger 3.1.0	2.20.0.422	GRCh38-2020-A_premrna	200729_A00201R_0232_BHMY5LDRXX	0.964828	0.959504	0.979566	189985	36.3478	511283357	0.957226	0.925206	8182	7969	8182	0.914	62489	3306	31423	9446	511283357	0.98	0.999	0.541	0.96	0.925	0.954	0.954	0.915	0.067	0	0.848	0.71	0.109
357	LOAD	M	2020-07-20	2020-07-22	6410, pool 2	2020-07-28	2020-07-30	29.62	451	NovaSeq 6000 S1 50bp PE full flow cell	R1 28, i7 8, i5 0, R2 91	cellranger 3.1.0	2.20.0.422	GRCh38-2020-A_premrna	200729_A00201R_0232_BHMY5LDRXX	0.954151	0.959668	0.970736	164097	36.3504	511420292	0.957574	0.925427	12241	12138	12241	0.879	41779	3280	31713	7601	511420292	0.971	0.999	0.321	0.96	0.925	0.955	0.965	0.936	0.065	0	0.871	0.576	0.263
372	LOAD	M	2020-07-21	2020-07-23	6538	2020-09-21	2020-09-29	22.85	449	NovaSeq 6000 S1 50bp PE full flow cell	R1 28, i7 8, i5 0, R2 91	cellranger-4.0.0	2.20.0.422	GRCh38-2020-A_premrna	200729_A00201R_0231_AHMWNYDRXX	0.955359	0.952009	0.975117	169025	36.2021	521524398	0.950281	0.924863	11806	11723	11806	0.906	44175	3777	31686	10199	521524398	0.975	0.999	0.374	0.952	0.925	0.948	0.957	0.926	0.069	0	0.857	0.636	0.194
99	Normal	M	2020-06-23	2020-06-24	6393	2020-07-14	2020-07-20	24.5	476	NovaSeq 6000 S1 50bp PE full flow cell	R1 28, i7 8, i5 0, R2 91	cellranger 3.1.0	2.20.0.422	GRCh38-2020-A_premrna	200719_A00257_0410_AHMY2GDRXX	0.950735	0.96117	0.968794	274142	36.369	520731955	0.959503	0.930815	6501	6284	6501	0.917	80100	3527	30958	10195	520731955	0.969	0.999	0.655	0.961	0.931	0.957	0.962	0.894	0.06	0	0.834	0.687	0.115
196	Normal	M	2020-07-08	2020-07-14	6400	2020-07-22	2020-07-29	17.27	478	NovaSeq 6000 S1 50bp PE full flow cell	R1 28, i7 8, i5 0, R2 91	cellranger 3.1.0	2.20.0.422	GRCh38-2020-A_premrna	200728_A00201R_0229_AHMY7KDRXX	0.952098	0.960676	0.968447	282800	36.3692	461894498	0.958377	0.922276	5415	5155	5415	0.909	85299	3286	30898	9362	461894498	0.969	0.999	0.621	0.961	0.922	0.955	0.966	0.907	0.063	0	0.843	0.703	0.107
542	Normal	M	2020-07-20	2020-07-22	6410, pool 1	2020-07-28	2020-07-30	22.68	448	NovaSeq 6000 S1 50bp PE full flow cell	R1 28, i7 8, i5 0, R2 91	cellranger 3.1.0	2.20.0.422	GRCh38-2020-A_premrna	200729_A00201R_0231_AHMWNYDRXX	0.960582	0.962794	0.975775	204358	36.4088	537762771	0.960793	0.927736	9367	9093	9367	0.92	57410	3220	31504	8867	537762771	0.976	0.999	0.478	0.963	0.928	0.958	0.966	0.936	0.064	0	0.872	0.649	0.188
676	Normal	M	2020-07-21	2020-07-22	6410, pool 2	2020-07-28	2020-07-30	29.97	453	NovaSeq 6000 S1 50bp PE full flow cell	R1 28, i7 8, i5 0, R2 91	cellranger 3.1.0	2.20.0.422	GRCh38-2020-A_premrna	200729_A00201R_0232_BHMY5LDRXX	0.960096	0.959625	0.975811	159991	36.3492	497568544	0.957547	0.92471	10638	10157	10638	0.867	46773	2280	31769	4650	497568544	0.976	0.999	0.369	0.96	0.925	0.955	0.962	0.925	0.068	0	0.858	0.642	0.187
688	Normal	M	2020-09-10	2020-09-12	6538	2020-09-21	2020-09-29	30.48	450	NovaSeq 6000 S1 50bp PE full flow cell	R1 28, i7 8, i5 0, R2 91	cellranger-4.0.0	2.20.0.422	GRCh38-2020-A_premrna	200928_A00257_0467_BHTKFKDRXX	0.955104	0.951608	0.974489	148057	36.1949	415238193	0.949855	0.920866	7596	7378	7596	0.881	54665	2830	31516	7332	415238193	0.975	0.999	0.366	0.952	0.921	0.948	0.962	0.924	0.069	0	0.855	0.63	0.196
1557	Normal	M	2020-06-22	2020-06-24	6353	2020-06-29	2020-07-06	49.97	484	NovaSeq 6000 S1 50bp PE full flow cell	R1 28, i7 8, i5 0, R2 91	cellranger 3.1.0	2.20.0.422	GRCh38-2020-A_premrna	200704_A00257_0401_BHMMGVDRXX	0.94619	0.964137	0.962744	211435	36.4271	539043475	0.962183	0.935858	11017	10697	11017	0.886	48928	2928	31926	7259	539043475	0.963	0.999	0.351	0.964	0.936	0.96	0.967	0.923	0.067	0	0.856	0.61	0.217
																Detailed descriptions of quality control metrics may be found in the Support section of the 10X Genomics website:
																https://www.10xgenomics.com/support/single-cell-gene-expression/documentation/steps/sequencing/interpreting-cell-ranger-web-summary-files-for-single-cell-gene-expression-assays

## Sheet: Table S3 - Cluster Markers
Additional file Table 3 - Cluster markers
	p_val	avg_log2FC	pct.1	pct.2	p_val_adj*	cluster	gene
ANO2	0	11.9526	0.539	0.159	0	Exc1	ANO2
LINC02306	0	11.5428	0.875	0.059	0	Exc1	LINC02306
AC060765.1	0	7.70391	0.666	0.046	0	Exc1	AC060765.1
LINC01250	0	7.69856	0.908	0.141	0	Exc1	LINC01250
RAPGEF5	0	7.3707	0.765	0.459	0	Exc1	RAPGEF5
CCBE1	0	7.25623	0.654	0.095	0	Exc1	CCBE1
AC097512.1	0	7.14187	0.612	0.065	0	Exc1	AC097512.1
LINC00507	0	7.05453	0.789	0.04	0	Exc1	LINC00507
HHAT	0	6.90399	0.547	0.15	0	Exc1	HHAT
AC110614.1	0	6.58848	0.785	0.069	0	Exc1	AC110614.1
LINC02263	0	6.58752	0.696	0.073	0	Exc1	LINC02263
SH3RF2	0	6.51761	0.605	0.075	0	Exc1	SH3RF2
AC011246.1	0	6.48559	0.732	0.093	0	Exc1	AC011246.1
LINC01331	0	6.42656	0.632	0.054	0	Exc1	LINC01331
IGSF9B	0	6.41546	0.56	0.198	0	Exc1	IGSF9B
FLRT2	0	6.38064	0.708	0.215	0	Exc1	FLRT2
SLC12A8	0	6.04717	0.721	0.14	0	Exc1	SLC12A8
RIMBP2	0	5.9695	0.744	0.231	0	Exc1	RIMBP2
FAM163A	0	5.93291	0.645	0.038	0	Exc1	FAM163A
AC011287.1	0	5.88422	0.924	0.1	0	Exc1	AC011287.1
AP000829.1	0	5.77487	0.675	0.074	0	Exc1	AP000829.1
AC079772.1	0	5.72995	0.52	0.052	0	Exc1	AC079772.1
AC013652.1	0	5.64133	0.753	0.137	0	Exc1	AC013652.1
AC093817.2	0	5.61507	0.703	0.088	0	Exc1	AC093817.2
CCDC3	0	5.55672	0.753	0.226	0	Exc1	CCDC3
RTN4RL1	0	5.53816	0.731	0.154	0	Exc1	RTN4RL1
TESPA1	0	5.49018	0.858	0.098	0	Exc1	TESPA1
LZTS1	0	5.48512	0.673	0.111	0	Exc1	LZTS1
ADAMTS3	0	5.45517	0.637	0.071	0	Exc1	ADAMTS3
TTC6	0	5.42468	0.558	0.106	0	Exc1	TTC6
LINC01580	0	5.34148	0.676	0.051	0	Exc1	LINC01580
CYP1B1-AS1	0	5.3271	0.849	0.067	0	Exc1	CYP1B1-AS1
NDST3	0	5.29571	0.928	0.158	0	Exc1	NDST3
LINC02248	0	5.26529	0.298	0.08	0	Exc1	LINC02248
LINC02296	0	5.198	0.413	0.082	0	Exc1	LINC02296
ROS1	0	5.19608	0.598	0.066	0	Exc1	ROS1
TG	0	5.14139	0.296	0.117	0	Exc1	TG
NPTX2	0	5.10941	0.592	0.222	0	Exc1	NPTX2
ANKRD62	0	5.07884	0.688	0.053	0	Exc1	ANKRD62
NHSL2	0	5.04905	0.834	0.117	0	Exc1	NHSL2
EMCN	0	5.00029	0.485	0.103	0	Exc1	EMCN
UPP2	0	4.78715	0.744	0.211	0	Exc1	UPP2
RGS7BP	0	4.6713	0.672	0.234	0	Exc1	RGS7BP
PKN2-AS1	0	4.57534	0.4	0.188	0	Exc1	PKN2-AS1
AK5	0	4.5551	0.743	0.415	0	Exc1	AK5
ONECUT2	0	4.51558	0.495	0.06	0	Exc1	ONECUT2
AC005162.3	0	4.38284	0.608	0.123	0	Exc1	AC005162.3
CACNA1B	0	4.24386	0.899	0.266	0	Exc1	CACNA1B
LINC01500	0	4.2425	0.491	0.139	0	Exc1	LINC01500
PRKCB	0	4.23161	0.924	0.272	0	Exc1	PRKCB
CACNG3	0	4.12208	0.707	0.195	0	Exc1	CACNG3
KCNG3	0	4.08895	0.593	0.085	0	Exc1	KCNG3
AJ009632.2	0	4.08556	0.42	0.079	0	Exc1	AJ009632.2
LINC01378	0	4.0441	0.79	0.083	0	Exc1	LINC01378
AC013287.1	0	3.99981	0.769	0.118	0	Exc1	AC013287.1
LINC01484	0	3.93568	0.625	0.03	0	Exc1	LINC01484
PTPRN2	0	3.91108	0.862	0.291	0	Exc1	PTPRN2
LINC00326	0	3.8036	0.513	0.053	0	Exc1	LINC00326
AP001993.1	0	3.72066	0.528	0.067	0	Exc1	AP001993.1
AC099565.1	0	3.70157	0.258	0.103	0	Exc1	AC099565.1
GML	0	3.68598	0.48	0.098	0	Exc1	GML
AC011995.2	0	3.66844	0.705	0.141	0	Exc1	AC011995.2
AL591378.1	0	3.66195	0.479	0.074	0	Exc1	AL591378.1
LINC00607	0	3.65759	0.572	0.065	0	Exc1	LINC00607
TBC1D1	0	3.60019	0.682	0.238	0	Exc1	TBC1D1
ACVR1C	0	3.59889	0.766	0.154	0	Exc1	ACVR1C
TMEM244	0	3.59009	0.291	0.214	0	Exc1	TMEM244
PTPRR	0	3.58657	0.794	0.189	0	Exc1	PTPRR
PDGFD	0	3.58158	0.616	0.096	0	Exc1	PDGFD
AQP9	0	3.57397	0.298	0.084	0	Exc1	AQP9
AC022325.2	0	3.55261	0.5	0.095	0	Exc1	AC022325.2
LINC00276	0	3.53797	0.556	0.116	0	Exc1	LINC00276
TMEM196	0	3.53455	0.52	0.135	0	Exc1	TMEM196
PTH2R	0	3.53451	0.787	0.112	0	Exc1	PTH2R
AC020718.1	0	3.52378	0.464	0.113	0	Exc1	AC020718.1
AC097487.1	0	3.51368	0.255	0.126	0	Exc1	AC097487.1
LIN7A	0	3.50869	0.671	0.186	0	Exc1	LIN7A
AC023385.1	0	3.45621	0.269	0.134	0	Exc1	AC023385.1
PPFIA2	0	3.41474	0.912	0.368	0	Exc1	PPFIA2
AL117329.1	0	3.38419	0.811	0.142	0	Exc1	AL117329.1
FHL2	0	3.33183	0.558	0.14	0	Exc1	FHL2
AC025887.2	0	3.31672	0.678	0.123	0	Exc1	AC025887.2
THSD4	0	3.29985	0.577	0.13	0	Exc1	THSD4
CACNA2D1	0	3.25168	0.816	0.402	0	Exc1	CACNA2D1
COL26A1	0	3.22516	0.703	0.157	0	Exc1	COL26A1
FAM153CP	0	3.17915	0.844	0.199	0	Exc1	FAM153CP
AC116345.1	0	3.08138	0.266	0.076	0	Exc1	AC116345.1
DGKB	0	3.00226	0.942	0.194	0	Exc1	DGKB
RASGRF2	0	2.97957	0.786	0.309	0	Exc1	RASGRF2
TAFA1	0	2.95155	0.942	0.137	0	Exc1	TAFA1
EPHA4	0	2.91874	0.73	0.207	0	Exc1	EPHA4
SATB2	0	2.87087	0.9	0.202	0	Exc1	SATB2
SLC4A10	0	2.7898	0.932	0.27	0	Exc1	SLC4A10
LINC00426	0	2.76815	0.268	0.101	0	Exc1	LINC00426
DIO3OS	0	2.75474	0.536	0.098	0	Exc1	DIO3OS
KIAA1211L	0	2.73871	0.876	0.166	0	Exc1	KIAA1211L
INHBA	0	2.68497	0.286	0.096	0	Exc1	INHBA
AL353604.1	0	2.68455	0.668	0.082	0	Exc1	AL353604.1
RUNDC3B	0	2.67883	0.609	0.259	0	Exc1	RUNDC3B
SLCO2A1	0	2.67412	0.75	0.076	0	Exc1	SLCO2A1
LRRFIP1	0	2.66477	0.612	0.289	0	Exc1	LRRFIP1
R3HDM1	0	2.62683	0.934	0.24	0	Exc1	R3HDM1
SLIT3	0	2.6221	0.915	0.117	0	Exc1	SLIT3
DMD	0	2.61731	0.892	0.336	0	Exc1	DMD
AL158058.1	0	2.59607	0.595	0.072	0	Exc1	AL158058.1
HS6ST3	0	2.59225	0.98	0.162	0	Exc1	HS6ST3
LY86-AS1	0	2.57419	0.727	0.135	0	Exc1	LY86-AS1
AL583827.1	0	2.55885	0.563	0.054	0	Exc1	AL583827.1
TMEM178B	0	2.55656	0.936	0.243	0	Exc1	TMEM178B
CDH22	0	2.54605	0.673	0.136	0	Exc1	CDH22
MEG3	0	2.53601	0.95	0.242	0	Exc1	MEG3
AC129926.2	0	2.44254	0.266	0.142	0	Exc1	AC129926.2
RGS7	0	2.42289	0.855	0.282	0	Exc1	RGS7
AC021613.1	0	2.38144	0.932	0.073	0	Exc1	AC021613.1
LINC01090	0	2.37815	0.509	0.082	0	Exc1	LINC01090
GUCY1A2	0	2.29674	0.852	0.246	0	Exc1	GUCY1A2
ITGA4	0	2.28712	0.513	0.08	0	Exc1	ITGA4
AC093607.1	0	2.27427	0.605	0.079	0	Exc1	AC093607.1
CAMK1D	0	2.26728	0.878	0.258	0	Exc1	CAMK1D
ADAMTS16	0	2.26032	0.729	0.104	0	Exc1	ADAMTS16
RBFOX3	0	2.25055	0.855	0.235	0	Exc1	RBFOX3
NIPAL2	0	2.2443	0.791	0.185	0	Exc1	NIPAL2
CD3E	0	2.23778	0.119	0.292	0	Exc1	CD3E
ENC1	0	2.23335	0.894	0.172	0	Exc1	ENC1
PDE8B	0	2.18762	0.832	0.243	0	Exc1	PDE8B
RFTN1	0	2.16759	0.85	0.154	0	Exc1	RFTN1
EML6	0	2.16167	0.844	0.23	0	Exc1	EML6
PPM1E	0	2.08356	0.714	0.267	0	Exc1	PPM1E
ITPR1	0	2.06874	0.922	0.232	0	Exc1	ITPR1
MCHR2	0	2.02761	0.701	0.101	0	Exc1	MCHR2
EGR3	0	2.004	0.469	0.138	0	Exc1	EGR3
GLP2R	0	2.00047	0.565	0.032	0	Exc1	GLP2R
AL157944.1	0	1.98047	0.599	0.105	0	Exc1	AL157944.1
KCND2	0	1.95674	0.919	0.203	0	Exc1	KCND2
SYN3	0	1.94109	0.983	0.158	0	Exc1	SYN3
HPCAL1	0	1.90408	0.888	0.158	0	Exc1	HPCAL1
PRSS3	0	1.88249	0.524	0.124	0	Exc1	PRSS3
MIR4435-2HG	0	1.83126	0.526	0.188	0	Exc1	MIR4435-2HG
GABBR2	0	1.72143	0.853	0.269	0	Exc1	GABBR2
KIAA1549L	0	1.72026	0.887	0.235	0	Exc1	KIAA1549L
AC034268.2	0	1.71553	0.694	0.124	0	Exc1	AC034268.2
LAMB1	0	1.56659	0.762	0.122	0	Exc1	LAMB1
SYBU	0	1.53151	0.79	0.227	0	Exc1	SYBU
AC138305.1	0	1.46679	0.551	0.091	0	Exc1	AC138305.1
LIPC	0	1.46151	0.508	0.162	0	Exc1	LIPC
TTC39C	0	1.45396	0.727	0.221	0	Exc1	TTC39C
GATA6	0	1.42742	0.018	0.429	0	Exc1	GATA6
FAM135B	0	1.40548	0.538	0.25	0	Exc1	FAM135B
SHANK2	0	1.40216	0.69	0.267	0	Exc1	SHANK2
NEUROD2	0	1.37064	0.382	0.152	0	Exc1	NEUROD2
AC073062.1	0	1.35885	0.273	0.061	0	Exc1	AC073062.1
CALN1	0	1.35608	0.645	0.26	0	Exc1	CALN1
PRKCG	0	1.34423	0.497	0.177	0	Exc1	PRKCG
AC080132.1	0	1.32129	0.464	0.168	0	Exc1	AC080132.1
FAM160A1	0	1.29782	0.595	0.085	0	Exc1	FAM160A1
NPTXR	0	1.27703	0.658	0.234	0	Exc1	NPTXR
ADGRL2	0	1.27485	0.954	0.2	0	Exc1	ADGRL2
CNTN3	0	1.25033	0.721	0.251	0	Exc1	CNTN3
TRERF1	0	1.24773	0.753	0.22	0	Exc1	TRERF1
LINC02185	0	1.24506	0.312	0.096	0	Exc1	LINC02185
AL117344.2	0	1.24392	0.19	0.255	0	Exc1	AL117344.2
LINC00842	0	1.23368	0.522	0.047	0	Exc1	LINC00842
AC110014.1	0	1.23228	0.433	0.051	0	Exc1	AC110014.1
TRPC6	0	1.22603	0.393	0.098	0	Exc1	TRPC6
FZD3	0	1.22317	0.557	0.255	0	Exc1	FZD3
BRINP2	0	1.22049	0.66	0.224	0	Exc1	BRINP2
RBFOX1	0	1.18585	0.955	0.269	0	Exc1	RBFOX1
AC093523.1	0	1.18532	0.497	0.172	0	Exc1	AC093523.1
AL591501.1	0	1.175	0.816	0.157	0	Exc1	AL591501.1
ZNF831	0	1.1394	0.596	0.123	0	Exc1	ZNF831
NPTX1	0	1.10394	0.705	0.189	0	Exc1	NPTX1
PTK2B	0	1.08	0.85	0.2	0	Exc1	PTK2B
AL353653.1	0	1.07132	0.127	0.275	0	Exc1	AL353653.1
BTBD9	0	1.06083	0.887	0.308	0	Exc1	BTBD9
RYR2	0	1.02517	0.828	0.266	0	Exc1	RYR2
LINC01551	0	1.01005	0.509	0.209	0	Exc1	LINC01551
POU2F2	0	0.997566	0.578	0.187	0	Exc1	POU2F2
LINC02207	0	0.993455	0.701	0.074	0	Exc1	LINC02207
GRIN2B	0	0.993217	0.887	0.278	0	Exc1	GRIN2B
CACNA1D	0	0.988237	0.73	0.308	0	Exc1	CACNA1D
MLIP	0	0.959108	0.932	0.144	0	Exc1	MLIP
AC008574.1	0	0.958052	0.59	0.069	0	Exc1	AC008574.1
LINC02224	0	0.950353	0.461	0.122	0	Exc1	LINC02224
MIR137HG	0	0.940555	0.83	0.196	0	Exc1	MIR137HG
GPC6	0	0.936729	0.599	0.182	0	Exc1	GPC6
GNAL	0	0.927447	0.834	0.182	0	Exc1	GNAL
SV2B	0	0.883549	0.857	0.219	0	Exc1	SV2B
ABCG2	0	0.873199	0.404	0.143	0	Exc1	ABCG2
AC110023.1	0	0.852264	0.823	0.101	0	Exc1	AC110023.1
LRRC7	0	0.795639	0.958	0.367	0	Exc1	LRRC7
ANKUB1	0	0.791094	0.498	0.322	0	Exc1	ANKUB1
GREB1L	0	0.787378	0.65	0.297	0	Exc1	GREB1L
FMN2	0	0.765956	0.507	0.264	0	Exc1	FMN2
SUSD4	0	0.751546	0.742	0.223	0	Exc1	SUSD4
LINC01605	0	0.718664	0.485	0.103	0	Exc1	LINC01605
AC097480.1	0	0.710428	0.459	0.198	0	Exc1	AC097480.1
C1QL2	0	0.710073	0.477	0.085	0	Exc1	C1QL2
AC007563.2	0	0.671117	0.887	0.163	0	Exc1	AC007563.2
AC083805.1	0	0.666152	0.28	0.189	0	Exc1	AC083805.1
MRTFB	0	0.66023	0.806	0.249	0	Exc1	MRTFB
PCDH8	0	0.655786	0.626	0.109	0	Exc1	PCDH8
SCN3B	0	0.618064	0.708	0.199	0	Exc1	SCN3B
PHYHIP	0	0.617265	0.656	0.214	0	Exc1	PHYHIP
DCDC2C	0	0.616205	0.409	0.09	0	Exc1	DCDC2C
NR1I2	0	0.608833	0.537	0.121	0	Exc1	NR1I2
SEMA5A	0	0.588521	0.095	0.284	0	Exc1	SEMA5A
ADAMTSL1	0	0.575137	0.563	0.141	0	Exc1	ADAMTSL1
ANO5	0	0.501924	0.667	0.226	0	Exc1	ANO5
CACNA1A	0	0.487562	0.639	0.306	0	Exc1	CACNA1A
AL049828.1	0	0.47856	0.721	0.27	0	Exc1	AL049828.1
MTUS2	0	0.473241	0.871	0.236	0	Exc1	MTUS2
CHD5	0	0.447678	0.643	0.259	0	Exc1	CHD5
PDE4DIP	0	0.433704	0.59	0.347	0	Exc1	PDE4DIP
CFAP299	0	0.41387	0.634	0.114	0	Exc1	CFAP299
EGR4	0	0.351874	0.454	0.095	0	Exc1	EGR4
GALNT18	0	0.345192	0.827	0.225	0	Exc1	GALNT18
ATP2B1	0	0.339958	0.942	0.265	0	Exc1	ATP2B1
EFCAB1	0	0.331863	0.267	0.071	0	Exc1	EFCAB1
DNAH9	0	0.326409	0.547	0.185	0	Exc1	DNAH9
AL390755.1	0	0.321583	0.53	0.108	0	Exc1	AL390755.1
IL12A-AS1	0	0.286496	0.502	0.117	0	Exc1	IL12A-AS1
NEXMIF	0	0.27771	0.551	0.258	0	Exc1	NEXMIF
SNHG14	0	0.269585	0.918	0.319	0	Exc1	SNHG14
KIAA0825	0	0.257396	0.649	0.279	0	Exc1	KIAA0825
AC018697.1	0	0.255518	0.39	0.091	0	Exc1	AC018697.1
C20orf187	3.6e-306	1.33071	0.323	0.155	2.43e-302	Exc1	C20orf187
DLGAP5	6.52e-296	0.622618	0.272	0.119	4.4e-292	Exc1	DLGAP5
AC103855.3	5.17e-284	4.24037	0.457	0.124	3.49e-280	Exc1	AC103855.3
AP003121.1	8.86e-284	3.87626	0.336	0.058	5.98e-280	Exc1	AP003121.1
AL450267.2	2.97e-278	0.866036	0.469	0.114	2.01e-274	Exc1	AL450267.2
PGAP1	8.05e-278	6.01168	0.466	0.318	5.44e-274	Exc1	PGAP1
AC005323.2	1.41e-274	1.713	0.263	0.15	9.5e-271	Exc1	AC005323.2
DRD2	2.94e-267	1.8606	0.435	0.138	1.99e-263	Exc1	DRD2
AC009229.2	1.02e-256	0.575138	0.314	0.101	6.91e-253	Exc1	AC009229.2
LINC01266	2.94e-255	0.838671	0.376	0.205	1.99e-251	Exc1	LINC01266
LINC02331	3.11e-252	0.76862	0.251	0.109	2.1e-248	Exc1	LINC02331
AC068286.2	2.21e-247	4.33325	0.48	0.156	1.49e-243	Exc1	AC068286.2
RAP1GAP2	1.65e-246	1.96364	0.449	0.262	1.11e-242	Exc1	RAP1GAP2
AC147651.4	5.68e-243	1.03338	0.318	0.074	3.83e-239	Exc1	AC147651.4
TBC1D10C	3.07e-241	0.334652	0.262	0.096	2.08e-237	Exc1	TBC1D10C
AC010230.1	1.33e-234	3.72273	0.321	0.14	8.97e-231	Exc1	AC010230.1
TMEM108-AS1	2.23e-224	0.58486	0.302	0.104	1.51e-220	Exc1	TMEM108-AS1
LINC01068	8.42e-224	1.11722	0.44	0.099	5.69e-220	Exc1	LINC01068
MCHR2-AS1	4.5e-223	2.69334	0.315	0.106	3.04e-219	Exc1	MCHR2-AS1
AC096531.2	7.63e-207	1.39451	0.312	0.07	5.15e-203	Exc1	AC096531.2
AL138694.1	2.63e-202	2.15185	0.263	0.051	1.77e-198	Exc1	AL138694.1
AC091151.5	7.41e-198	0.68669	0.271	0.239	5e-194	Exc1	AC091151.5
NCR1	1.77e-196	0.96885	0.304	0.08	1.2e-192	Exc1	NCR1
AL137191.1	3.86e-193	0.506427	0.288	0.12	2.61e-189	Exc1	AL137191.1
MYC	1.75e-190	0.773729	0.451	0.111	1.18e-186	Exc1	MYC
NLRP4	6.31e-187	0.445972	0.297	0.093	4.26e-183	Exc1	NLRP4
AC007091.1	6.09e-180	3.08543	0.355	0.074	4.11e-176	Exc1	AC007091.1
RTN4RL2	7.01e-179	1.16577	0.435	0.147	4.73e-175	Exc1	RTN4RL2
LINC02055	3.79e-178	4.98157	0.368	0.111	2.56e-174	Exc1	LINC02055
AC087636.1	3.09e-177	0.371479	0.286	0.051	2.09e-173	Exc1	AC087636.1
GPR55	1.88e-173	0.631414	0.319	0.111	1.27e-169	Exc1	GPR55
AC022424.1	3.53e-170	1.43296	0.461	0.079	2.38e-166	Exc1	AC022424.1
LINC02137	1.11e-167	2.17391	0.304	0.173	7.46e-164	Exc1	LINC02137
CDH6	5.84e-167	1.45228	0.294	0.139	3.94e-163	Exc1	CDH6
JAG1	1.71e-166	3.78081	0.488	0.167	1.16e-162	Exc1	JAG1
CDH5	4.33e-166	0.335908	0.299	0.124	2.92e-162	Exc1	CDH5
U95743.1	9.68e-165	3.96247	0.335	0.099	6.54e-161	Exc1	U95743.1
DPYD-AS1	1.5e-160	0.505239	0.406	0.228	1.01e-156	Exc1	DPYD-AS1
NR4A3	1.02e-158	0.595863	0.403	0.106	6.88e-155	Exc1	NR4A3
ADRA2C	4.64e-155	2.77733	0.276	0.106	3.13e-151	Exc1	ADRA2C
LINC01915	2.44e-153	3.42888	0.414	0.068	1.64e-149	Exc1	LINC01915
AL133166.1	1.31e-151	2.26192	0.382	0.116	8.85e-148	Exc1	AL133166.1
AC117453.1	6.33e-148	2.7733	0.297	0.119	4.28e-144	Exc1	AC117453.1
AC003044.1	7.12e-147	2.23645	0.296	0.127	4.81e-143	Exc1	AC003044.1
LINC00924	1.95e-144	1.9135	0.288	0.1	1.32e-140	Exc1	LINC00924
LINC02801	9.89e-144	1.22607	0.341	0.06	6.68e-140	Exc1	LINC02801
LOXHD1	1.06e-140	2.76785	0.252	0.148	7.18e-137	Exc1	LOXHD1
LINC00824	1.9e-140	1.27631	0.256	0.148	1.29e-136	Exc1	LINC00824
GAP43	2.02e-137	1.41477	0.431	0.253	1.36e-133	Exc1	GAP43
LINC01885	3.42e-135	0.659106	0.284	0.089	2.31e-131	Exc1	LINC01885
AL109829.1	3.59e-131	0.547068	0.418	0.071	2.43e-127	Exc1	AL109829.1
AC025366.1	1.82e-129	4.50946	0.416	0.074	1.23e-125	Exc1	AC025366.1
AC068875.1	3.59e-126	0.735264	0.298	0.204	2.42e-122	Exc1	AC068875.1
ADCYAP1	2.76e-123	1.92328	0.399	0.085	1.86e-119	Exc1	ADCYAP1
LINC02301	2.57e-111	1.00852	0.331	0.237	1.74e-107	Exc1	LINC02301
MYB	2.78e-111	2.44383	0.356	0.058	1.88e-107	Exc1	MYB
LINC01923	5.77e-108	2.07084	0.403	0.08	3.89e-104	Exc1	LINC01923
LINC01310	6.04e-106	2.61284	0.29	0.315	4.08e-102	Exc1	LINC01310
PNMA5	2.98e-105	0.954299	0.352	0.117	2.01e-101	Exc1	PNMA5
AC048352.1	1.77e-104	0.810374	0.303	0.127	1.19e-100	Exc1	AC048352.1
PLK4	1.32e-99	0.553379	0.257	0.219	8.91e-96	Exc1	PLK4
OR6A2	2.79e-94	0.774727	0.292	0.105	1.89e-90	Exc1	OR6A2
AC009562.1	3.93e-91	0.551779	0.274	0.179	2.65e-87	Exc1	AC009562.1
AC231759.2	3.36e-88	2.42168	0.453	0.088	2.27e-84	Exc1	AC231759.2
BDNF	8.96e-84	3.20108	0.405	0.1	6.05e-80	Exc1	BDNF
CPXM2	8.71e-83	0.366484	0.353	0.124	5.88e-79	Exc1	CPXM2
NALCN-AS1	3.47e-80	0.460086	0.351	0.159	2.35e-76	Exc1	NALCN-AS1
AL592156.2	1.52e-79	1.11261	0.431	0.109	1.03e-75	Exc1	AL592156.2
C5orf17	2.6e-77	1.17432	0.394	0.236	1.75e-73	Exc1	C5orf17
AL158198.1	3.45e-77	1.24446	0.293	0.174	2.33e-73	Exc1	AL158198.1
AC002070.1	7.4e-77	1.35309	0.347	0.181	4.99e-73	Exc1	AC002070.1
LINC01478	2.44e-72	1.68911	0.264	0.059	1.65e-68	Exc1	LINC01478
RAB11FIP1	5.17e-70	0.521575	0.447	0.167	3.49e-66	Exc1	RAB11FIP1
SMPD3	1.55e-67	2.01355	0.409	0.158	1.05e-63	Exc1	SMPD3
AC134312.4	4.46e-67	3.2713	0.432	0.109	3.01e-63	Exc1	AC134312.4
FOSB	1.91e-62	0.934461	0.374	0.111	1.29e-58	Exc1	FOSB
CA4	3.17e-60	0.390117	0.45	0.114	2.14e-56	Exc1	CA4
PPP1R42	5.17e-60	1.45456	0.346	0.185	3.49e-56	Exc1	PPP1R42
LINC00649	7.4e-60	0.6223	0.287	0.189	5e-56	Exc1	LINC00649
IL20RB-AS1	7.85e-60	0.65498	0.274	0.21	5.3e-56	Exc1	IL20RB-AS1
LINC00683	3.86e-59	0.355989	0.341	0.123	2.61e-55	Exc1	LINC00683
SLC6A17	1.84e-56	2.44965	0.402	0.224	1.24e-52	Exc1	SLC6A17
AC095060.1	1.15e-54	1.85106	0.397	0.087	7.77e-51	Exc1	AC095060.1
RIPPLY3	2.2e-54	1.70418	0.451	0.043	1.48e-50	Exc1	RIPPLY3
GACAT2	3.05e-51	1.19113	0.318	0.111	2.06e-47	Exc1	GACAT2
AC067751.1	1.24e-49	0.400354	0.332	0.157	8.37e-46	Exc1	AC067751.1
AC104041.1	2.74e-49	0.990005	0.283	0.134	1.85e-45	Exc1	AC104041.1
LINC00470	8.69e-49	1.524	0.346	0.118	5.87e-45	Exc1	LINC00470
AC090774.2	2.36e-48	0.545247	0.404	0.136	1.6e-44	Exc1	AC090774.2
NOSTRIN	8.96e-48	1.67664	0.284	0.151	6.05e-44	Exc1	NOSTRIN
TMEM91	1.61e-47	2.9488	0.385	0.227	1.09e-43	Exc1	TMEM91
MAST4	2.2e-46	3.18193	0.359	0.284	1.49e-42	Exc1	MAST4
AC073091.4	7.81e-46	5.08684	0.338	0.099	5.27e-42	Exc1	AC073091.4
IGSF10	3.98e-44	1.72846	0.291	0.154	2.69e-40	Exc1	IGSF10
AC006333.1	1.39e-41	1.09316	0.345	0.146	9.39e-38	Exc1	AC006333.1
PTGER2	4.71e-38	1.69826	0.351	0.075	3.18e-34	Exc1	PTGER2
AL138828.1	1.55e-35	3.0228	0.339	0.146	1.05e-31	Exc1	AL138828.1
AC062028.1	2.33e-34	1.80656	0.355	0.112	1.57e-30	Exc1	AC062028.1
WDR64	3.52e-33	3.27496	0.363	0.121	2.38e-29	Exc1	WDR64
SIRPG	8.44e-32	0.922418	0.327	0.087	5.7e-28	Exc1	SIRPG
AC008696.2	3.09e-29	1.08217	0.362	0.107	2.09e-25	Exc1	AC008696.2
AC016721.1	7.23e-29	4.93134	0.401	0.093	4.88e-25	Exc1	AC016721.1
SLC17A6	1.27e-28	1.00747	0.448	0.128	8.6e-25	Exc1	SLC17A6
FAM83D	2.93e-28	0.648044	0.354	0.127	1.98e-24	Exc1	FAM83D
EBF2	2.7e-24	0.623981	0.383	0.121	1.82e-20	Exc1	EBF2
LINC01543	1.68e-22	0.792052	0.415	0.102	1.14e-18	Exc1	LINC01543
CELF2-DT	2.17e-22	3.02303	0.4	0.123	1.46e-18	Exc1	CELF2-DT
LINC02540	4.97e-22	1.2648	0.391	0.136	3.36e-18	Exc1	LINC02540
CERKL	1.31e-20	3.25592	0.445	0.056	8.84e-17	Exc1	CERKL
RIBC2	3.1e-19	1.52999	0.318	0.148	2.1e-15	Exc1	RIBC2
ADAM29	3.76e-19	3.5234	0.344	0.101	2.54e-15	Exc1	ADAM29
MIR3976HG	5.97e-18	1.54387	0.352	0.077	4.03e-14	Exc1	MIR3976HG
AC092110.1	4.25e-17	3.92072	0.418	0.062	2.87e-13	Exc1	AC092110.1
STAP1	3.74e-14	0.685536	0.379	0.097	2.52e-10	Exc1	STAP1
AC103855.2	3.49e-13	1.14002	0.397	0.149	2.35e-09	Exc1	AC103855.2
SAMD3	4.7e-12	1.51239	0.388	0.093	3.18e-08	Exc1	SAMD3
AC078980.1	1.49e-11	3.18292	0.378	0.111	1.01e-07	Exc1	AC078980.1
LINC02492	2.01e-11	0.533837	0.308	0.105	1.35e-07	Exc1	LINC02492
LINC01117	2.9e-11	1.02654	0.362	0.143	1.96e-07	Exc1	LINC01117
LINC02043	4.7e-11	2.91057	0.378	0.092	3.18e-07	Exc1	LINC02043
LINC01889	1.93e-10	0.709474	0.355	0.116	1.3e-06	Exc1	LINC01889
AC095050.1	1.06e-09	1.64345	0.354	0.099	7.16e-06	Exc1	AC095050.1
AGBL1	3.64e-09	2.05431	0.335	0.166	2.46e-05	Exc1	AGBL1
LINC01205	6.57e-06	3.90019	0.34	0.126	0.0443384	Exc1	LINC01205
DCLK3	3.24e-05	0.996736	0.417	0.099	0.218924	Exc1	DCLK3
CNGB1	8.41e-05	2.85499	0.429	0.06	0.567989	Exc1	CNGB1
AC090125.1	0.00209808	3.7142	0.37	0.085	1	Exc1	AC090125.1
FIGN	0	6.50886	0.624	0.377	0	Oligo1	FIGN
MIR181A1HG	0	6.26814	0.947	0.437	0	Oligo1	MIR181A1HG
ENOX2	0	5.58038	0.884	0.397	0	Oligo1	ENOX2
JAM3	0	5.55804	0.802	0.415	0	Oligo1	JAM3
EDIL3	0	5.46146	0.98	0.409	0	Oligo1	EDIL3
NFIA	0	4.72554	0.719	0.428	0	Oligo1	NFIA
PPP1R14A	0	4.55953	0.461	0.297	0	Oligo1	PPP1R14A
RASGRP3	0	4.18938	0.649	0.346	0	Oligo1	RASGRP3
PEX5L	0	4.03962	0.931	0.449	0	Oligo1	PEX5L
FRYL	0	3.83318	0.942	0.377	0	Oligo1	FRYL
DUSP10	0	3.8262	0.627	0.359	0	Oligo1	DUSP10
CPQ	0	3.78821	0.665	0.401	0	Oligo1	CPQ
THBS4	0	3.70521	0.261	0.254	0	Oligo1	THBS4
AC012459.1	0	3.70228	0.734	0.352	0	Oligo1	AC012459.1
TMEM235	0	3.64702	0.676	0.309	0	Oligo1	TMEM235
TNFAIP6	0	3.61934	0.487	0.26	0	Oligo1	TNFAIP6
TYMSOS	0	3.58114	0.728	0.3	0	Oligo1	TYMSOS
SLC24A2	0	3.54323	0.967	0.402	0	Oligo1	SLC24A2
AC011416.4	0	3.50874	0.482	0.272	0	Oligo1	AC011416.4
ARHGAP1	0	3.49584	0.694	0.387	0	Oligo1	ARHGAP1
UFL1-AS1	0	3.44268	0.459	0.258	0	Oligo1	UFL1-AS1
FRMD5	0	3.44198	0.951	0.43	0	Oligo1	FRMD5
SLCO3A1	0	3.33258	0.902	0.413	0	Oligo1	SLCO3A1
AC141257.2	0	3.28608	0.372	0.289	0	Oligo1	AC141257.2
SH3BP4	0	3.27368	0.501	0.328	0	Oligo1	SH3BP4
ENOX1	0	3.14823	0.72	0.467	0	Oligo1	ENOX1
WHRN	0	3.1289	0.507	0.313	0	Oligo1	WHRN
MIR181A2HG	0	3.1112	0.667	0.403	0	Oligo1	MIR181A2HG
FAM13C	0	3.09631	0.772	0.41	0	Oligo1	FAM13C
LINC01620	0	3.09454	0.297	0.256	0	Oligo1	LINC01620
MYO1D	0	3.08222	0.745	0.413	0	Oligo1	MYO1D
WWOX	0	3.0565	0.639	0.413	0	Oligo1	WWOX
KLK6	0	3.04301	0.51	0.267	0	Oligo1	KLK6
AC007681.1	0	3.03252	0.474	0.279	0	Oligo1	AC007681.1
AL139383.1	0	2.97532	0.54	0.328	0	Oligo1	AL139383.1
DIPK1C	0	2.88487	0.528	0.282	0	Oligo1	DIPK1C
LINC00877	0	2.85123	0.596	0.292	0	Oligo1	LINC00877
TRPM1	0	2.8246	0.429	0.277	0	Oligo1	TRPM1
AC090844.2	0	2.80673	0.422	0.232	0	Oligo1	AC090844.2
PDE4B	0	2.80559	0.992	0.421	0	Oligo1	PDE4B
LINC01033	0	2.77557	0.327	0.202	0	Oligo1	LINC01033
AC091151.51	0	2.77128	0.436	0.227	0	Oligo1	AC091151.5
ZDHHC9	0	2.76913	0.644	0.349	0	Oligo1	ZDHHC9
AC103770.1	0	2.75931	0.589	0.263	0	Oligo1	AC103770.1
AC096677.1	0	2.72273	0.496	0.275	0	Oligo1	AC096677.1
PLD1	0	2.71992	0.837	0.375	0	Oligo1	PLD1
CRADD	0	2.68843	0.518	0.391	0	Oligo1	CRADD
NTRK2	0	2.6634	0.132	0.28	0	Oligo1	NTRK2
HIP1	0	2.64653	0.919	0.41	0	Oligo1	HIP1
ICK	0	2.54659	0.577	0.382	0	Oligo1	ICK
NINJ2	0	2.49928	0.773	0.333	0	Oligo1	NINJ2
AC007614.1	0	2.49407	0.362	0.18	0	Oligo1	AC007614.1
SH3D19	0	2.43436	0.829	0.43	0	Oligo1	SH3D19
AC093788.1	0	2.42808	0.254	0.252	0	Oligo1	AC093788.1
CDK19	0	2.42113	0.905	0.409	0	Oligo1	CDK19
AC092650.1	0	2.41141	0.506	0.269	0	Oligo1	AC092650.1
ZBTB16	0	2.4084	0.713	0.494	0	Oligo1	ZBTB16
SEMA6A	0	2.39113	0.795	0.423	0	Oligo1	SEMA6A
LINC00467	0	2.30603	0.413	0.327	0	Oligo1	LINC00467
TMEFF1	0	2.21907	0.718	0.435	0	Oligo1	TMEFF1
TMEM98	0	2.20706	0.476	0.279	0	Oligo1	TMEM98
RASAL1	0	2.2058	0.497	0.334	0	Oligo1	RASAL1
AP000282.1	0	2.18394	0.576	0.349	0	Oligo1	AP000282.1
XKR6	0	2.16229	0.103	0.37	0	Oligo1	XKR6
NKAIN1	0	2.15533	0.591	0.275	0	Oligo1	NKAIN1
LINC02073	0	2.15521	0.532	0.256	0	Oligo1	LINC02073
PCDH9	0	2.14772	0.98	0.438	0	Oligo1	PCDH9
PALM2-AKAP2	0	2.14768	0.988	0.37	0	Oligo1	PALM2-AKAP2
NCAM2	0	2.13398	0.959	0.456	0	Oligo1	NCAM2
CHD7	0	2.12019	0.725	0.457	0	Oligo1	CHD7
AL160269.1	0	2.09859	0.558	0.248	0	Oligo1	AL160269.1
C1QTNF9	0	2.0912	0.291	0.166	0	Oligo1	C1QTNF9
LAMA2	0	2.055	0.866	0.282	0	Oligo1	LAMA2
GLTP	0	2.0476	0.565	0.355	0	Oligo1	GLTP
FUT8	0	2.0445	0.862	0.39	0	Oligo1	FUT8
AC025423.4	0	2.02769	0.465	0.169	0	Oligo1	AC025423.4
TMTC2	0	2.02656	0.969	0.407	0	Oligo1	TMTC2
DSCAML1	0	2.02261	0.808	0.521	0	Oligo1	DSCAML1
SLC48A1	0	2.0214	0.451	0.344	0	Oligo1	SLC48A1
AC005329.3	0	2.01233	0.432	0.153	0	Oligo1	AC005329.3
AL031587.4	0	2.00293	0.601	0.282	0	Oligo1	AL031587.4
CNTN1	0	2.00162	0.061	0.37	0	Oligo1	CNTN1
ANKLE1	0	1.98511	0.253	0.246	0	Oligo1	ANKLE1
AC010145.1	0	1.96656	0.482	0.246	0	Oligo1	AC010145.1
2022-03-01	0	1.96036	0.97	0.481	0	Oligo1	2022-03-01
ELOVL5	0	1.94231	0.594	0.43	0	Oligo1	ELOVL5
EVA1C	0	1.93851	0.863	0.418	0	Oligo1	EVA1C
AC010207.1	0	1.93494	0.338	0.228	0	Oligo1	AC010207.1
AC079921.2	0	1.93097	0.273	0.242	0	Oligo1	AC079921.2
TAF1L	0	1.92853	0.289	0.219	0	Oligo1	TAF1L
AC016735.1	0	1.92203	0.6	0.236	0	Oligo1	AC016735.1
ADGRE2	0	1.92078	0.604	0.299	0	Oligo1	ADGRE2
SHTN1	0	1.91378	0.972	0.443	0	Oligo1	SHTN1
SH3PXD2B	0	1.88668	0.69	0.411	0	Oligo1	SH3PXD2B
CADM2	0	1.88323	0.831	0.412	0	Oligo1	CADM2
PCYT1B	0	1.87402	0.436	0.333	0	Oligo1	PCYT1B
SLC2A12	0	1.86928	0.296	0.251	0	Oligo1	SLC2A12
AP000880.1	0	1.85949	0.259	0.191	0	Oligo1	AP000880.1
FAM227B	0	1.84074	0.463	0.316	0	Oligo1	FAM227B
NPC1	0	1.84025	0.66	0.41	0	Oligo1	NPC1
TMC7	0	1.83512	0.573	0.35	0	Oligo1	TMC7
AC063944.1	0	1.81857	0.515	0.296	0	Oligo1	AC063944.1
GNAO1	0	1.80567	0.731	0.387	0	Oligo1	GNAO1
AC092117.1	0	1.79036	0.37	0.208	0	Oligo1	AC092117.1
AC069503.1	0	1.78277	0.352	0.224	0	Oligo1	AC069503.1
AC090527.3	0	1.73421	0.635	0.233	0	Oligo1	AC090527.3
TCF12	0	1.7228	0.951	0.472	0	Oligo1	TCF12
AC092803.2	0	1.71978	0.447	0.188	0	Oligo1	AC092803.2
LINC02235	0	1.71888	0.407	0.241	0	Oligo1	LINC02235
NRAD1	0	1.70038	0.533	0.259	0	Oligo1	NRAD1
BIRC5	0	1.69893	0.26	0.224	0	Oligo1	BIRC5
IL1RAPL1	0	1.69133	0.993	0.422	0	Oligo1	IL1RAPL1
AL034405.1	0	1.68466	0.568	0.265	0	Oligo1	AL034405.1
TMPRSS5	0	1.68269	0.545	0.308	0	Oligo1	TMPRSS5
MDS2	0	1.66808	0.522	0.235	0	Oligo1	MDS2
CARMN	0	1.65464	0.265	0.125	0	Oligo1	CARMN
AC107032.2	0	1.63331	0.437	0.278	0	Oligo1	AC107032.2
ZNF704	0	1.62723	0.673	0.463	0	Oligo1	ZNF704
DNM3	0	1.61948	0.952	0.44	0	Oligo1	DNM3
SLC44A1	0	1.58309	0.978	0.372	0	Oligo1	SLC44A1
TMEM123	0	1.56907	0.632	0.357	0	Oligo1	TMEM123
DDO	0	1.55376	0.501	0.282	0	Oligo1	DDO
AC010883.1	0	1.54848	0.433	0.186	0	Oligo1	AC010883.1
NUTM2A-AS1	0	1.53267	0.783	0.42	0	Oligo1	NUTM2A-AS1
BBX	0	1.4751	0.627	0.412	0	Oligo1	BBX
AC117386.2	0	1.47187	0.619	0.343	0	Oligo1	AC117386.2
TTLL7	0	1.46422	0.942	0.373	0	Oligo1	TTLL7
AL359881.3	0	1.45826	0.394	0.218	0	Oligo1	AL359881.3
SGK1	0	1.45483	0.979	0.439	0	Oligo1	SGK1
TK1	0	1.45152	0.326	0.177	0	Oligo1	TK1
FNBP1	0	1.45002	0.848	0.43	0	Oligo1	FNBP1
AP000477.3	0	1.42853	0.592	0.215	0	Oligo1	AP000477.3
LNCTAM34A	0	1.42115	0.277	0.235	0	Oligo1	LNCTAM34A
CLMN	0	1.39971	0.952	0.366	0	Oligo1	CLMN
C16orf86	0	1.38247	0.28	0.229	0	Oligo1	C16orf86
ADAMTS14	0	1.38051	0.599	0.23	0	Oligo1	ADAMTS14
GPRC5D	0	1.37363	0.258	0.165	0	Oligo1	GPRC5D
LINC01299	0	1.35127	0.541	0.229	0	Oligo1	LINC01299
AL354754.1	0	1.34849	0.371	0.222	0	Oligo1	AL354754.1
SYT9	0	1.34474	0.506	0.358	0	Oligo1	SYT9
IKZF2	0	1.33978	0.699	0.42	0	Oligo1	IKZF2
AL133325.2	0	1.3366	0.413	0.236	0	Oligo1	AL133325.2
DIP2B	0	1.33609	0.957	0.429	0	Oligo1	DIP2B
AL583810.2	0	1.31272	0.324	0.158	0	Oligo1	AL583810.2
ZNF728	0	1.3029	0.367	0.228	0	Oligo1	ZNF728
SEC14L5	0	1.28794	0.768	0.409	0	Oligo1	SEC14L5
LINC013101	0	1.27288	0.442	0.304	0	Oligo1	LINC01310
LINC01740	0	1.27045	0.705	0.286	0	Oligo1	LINC01740
AC245297.3	0	1.27016	0.682	0.437	0	Oligo1	AC245297.3
IFNG-AS1	0	1.26531	0.497	0.172	0	Oligo1	IFNG-AS1
CLDN14	0	1.25981	0.378	0.249	0	Oligo1	CLDN14
ZBTB20	0	1.25024	0.94	0.495	0	Oligo1	ZBTB20
AC139887.4	0	1.24655	0.254	0.231	0	Oligo1	AC139887.4
USP32	0	1.24506	0.611	0.423	0	Oligo1	USP32
NEIL3	0	1.2439	0.479	0.175	0	Oligo1	NEIL3
AC004158.1	0	1.2433	0.553	0.388	0	Oligo1	AC004158.1
AC004381.1	0	1.23523	0.393	0.274	0	Oligo1	AC004381.1
UNC5C	0	1.23465	0.943	0.405	0	Oligo1	UNC5C
LINC01952	0	1.22998	0.507	0.22	0	Oligo1	LINC01952
AC008592.1	0	1.21993	0.505	0.23	0	Oligo1	AC008592.1
ARHGEF10	0	1.19766	0.571	0.38	0	Oligo1	ARHGEF10
LINC02453	0	1.19515	0.283	0.198	0	Oligo1	LINC02453
SKAP1-AS1	0	1.19128	0.53	0.321	0	Oligo1	SKAP1-AS1
WIPF1	0	1.18253	0.822	0.435	0	Oligo1	WIPF1
IQGAP1	0	1.18207	0.771	0.395	0	Oligo1	IQGAP1
ARAP2	0	1.17879	0.925	0.399	0	Oligo1	ARAP2
KLHL32	0	1.17718	0.875	0.39	0	Oligo1	KLHL32
AC078881.1	0	1.17203	0.625	0.351	0	Oligo1	AC078881.1
CDH19	0	1.17004	0.831	0.346	0	Oligo1	CDH19
CTNNA3	0	1.16051	0.998	0.379	0	Oligo1	CTNNA3
SGMS1	0	1.13983	0.726	0.45	0	Oligo1	SGMS1
SEPTIN7	0	1.13539	0.93	0.387	0	Oligo1	SEPTIN7
QKI	0	1.11564	0.996	0.477	0	Oligo1	QKI
IRAK2	0	1.11457	0.609	0.352	0	Oligo1	IRAK2
DIPK2B	0	1.11402	0.516	0.231	0	Oligo1	DIPK2B
CR2	0	1.09664	0.351	0.241	0	Oligo1	CR2
AL589826.2	0	1.07845	0.303	0.198	0	Oligo1	AL589826.2
AC108734.4	0	1.07796	0.43	0.203	0	Oligo1	AC108734.4
AC090771.2	0	1.04921	0.35	0.169	0	Oligo1	AC090771.2
FAM222A	0	1.04868	0.599	0.324	0	Oligo1	FAM222A
NUDT8	0	1.04357	0.235	0.273	0	Oligo1	NUDT8
BDKRB2	0	1.04208	0.483	0.262	0	Oligo1	BDKRB2
ABTB2	0	1.0392	0.8	0.355	0	Oligo1	ABTB2
PHYHIPL	0	1.03486	0.63	0.411	0	Oligo1	PHYHIPL
PHLDB1	0	1.02674	0.841	0.393	0	Oligo1	PHLDB1
SOCS3	0	1.01774	0.341	0.194	0	Oligo1	SOCS3
KIF18A	0	1.01544	0.324	0.168	0	Oligo1	KIF18A
PIEZO2	0	0.998839	0.64	0.336	0	Oligo1	PIEZO2
AC006059.1	0	0.987651	0.757	0.361	0	Oligo1	AC006059.1
HMX1	0	0.983926	0.433	0.169	0	Oligo1	HMX1
FNIP2	0	0.979789	0.648	0.419	0	Oligo1	FNIP2
AC017002.6	0	0.978235	0.411	0.29	0	Oligo1	AC017002.6
AL445493.3	0	0.975386	0.263	0.174	0	Oligo1	AL445493.3
AL031432.5	0	0.96979	0.846	0.375	0	Oligo1	AL031432.5
KIAA1755	0	0.967507	0.615	0.349	0	Oligo1	KIAA1755
CDC14B	0	0.96665	0.758	0.427	0	Oligo1	CDC14B
LINC02817	0	0.961079	0.31	0.168	0	Oligo1	LINC02817
AC142116.2	0	0.958676	0.281	0.188	0	Oligo1	AC142116.2
PPP1R421	0	0.950081	0.259	0.194	0	Oligo1	PPP1R42
AC024475.3	0	0.94134	0.407	0.246	0	Oligo1	AC024475.3
FOLH1	0	0.940192	0.822	0.344	0	Oligo1	FOLH1
AC012511.1	0	0.93252	0.459	0.228	0	Oligo1	AC012511.1
AC010511.1	0	0.925942	0.269	0.181	0	Oligo1	AC010511.1
AC026726.1	0	0.92477	0.386	0.137	0	Oligo1	AC026726.1
AC139530.3	0	0.915569	0.274	0.166	0	Oligo1	AC139530.3
SLC9C1	0	0.910105	0.401	0.261	0	Oligo1	SLC9C1
NT5DC1	0	0.908822	0.535	0.363	0	Oligo1	NT5DC1
CNKSR3	0	0.903003	0.47	0.321	0	Oligo1	CNKSR3
ANO4	0	0.898382	0.898	0.463	0	Oligo1	ANO4
ABCA8	0	0.894094	0.875	0.343	0	Oligo1	ABCA8
ZNF813	0	0.891102	0.42	0.27	0	Oligo1	ZNF813
LINC02241	0	0.889221	0.652	0.397	0	Oligo1	LINC02241
ST7-AS1	0	0.889153	0.519	0.273	0	Oligo1	ST7-AS1
PHLPP1	0	0.885612	0.95	0.441	0	Oligo1	PHLPP1
PTBP2	0	0.87746	0.835	0.425	0	Oligo1	PTBP2
APBB2	0	0.876938	0.887	0.421	0	Oligo1	APBB2
KIF25	0	0.876152	0.649	0.343	0	Oligo1	KIF25
AC012066.2	0	0.876126	0.268	0.138	0	Oligo1	AC012066.2
AC022182.1	0	0.870449	0.599	0.308	0	Oligo1	AC022182.1
LINC02428	0	0.869966	0.329	0.2	0	Oligo1	LINC02428
GXYLT2	0	0.866397	0.516	0.34	0	Oligo1	GXYLT2
CD38	0	0.851703	0.276	0.135	0	Oligo1	CD38
AC079352.1	0	0.844117	0.741	0.393	0	Oligo1	AC079352.1
PPM1B	0	0.841609	0.731	0.434	0	Oligo1	PPM1B
PTPRK	0	0.841403	0.901	0.45	0	Oligo1	PTPRK
AC010996.1	0	0.834547	0.308	0.186	0	Oligo1	AC010996.1
KCNE1	0	0.819722	0.445	0.315	0	Oligo1	KCNE1
AGMO	0	0.800973	0.484	0.304	0	Oligo1	AGMO
ABCA2	0	0.800747	0.717	0.372	0	Oligo1	ABCA2
CHST3	0	0.795575	0.601	0.34	0	Oligo1	CHST3
CCDC160	0	0.787525	0.394	0.289	0	Oligo1	CCDC160
PLEKHH2	0	0.787202	0.395	0.333	0	Oligo1	PLEKHH2
RBP7	0	0.780607	0.666	0.272	0	Oligo1	RBP7
KLHL4	0	0.779383	0.782	0.361	0	Oligo1	KLHL4
AC004943.2	0	0.776815	0.39	0.281	0	Oligo1	AC004943.2
AC020651.2	0	0.769673	0.339	0.186	0	Oligo1	AC020651.2
CCDC13-AS1	0	0.76482	0.435	0.187	0	Oligo1	CCDC13-AS1
AC113143.3	0	0.762382	0.527	0.292	0	Oligo1	AC113143.3
AC011483.1	0	0.760878	0.359	0.225	0	Oligo1	AC011483.1
AC090159.1	0	0.740388	0.866	0.334	0	Oligo1	AC090159.1
AC005837.1	0	0.739233	0.266	0.209	0	Oligo1	AC005837.1
ELF2	0	0.73028	0.633	0.416	0	Oligo1	ELF2
LINC02580	0	0.724921	0.364	0.233	0	Oligo1	LINC02580
KIRREL3	0	0.715727	0.761	0.442	0	Oligo1	KIRREL3
ACP7	0	0.712911	0.531	0.251	0	Oligo1	ACP7
AC010761.2	0	0.701293	0.454	0.211	0	Oligo1	AC010761.2
C5orf64	0	0.692782	0.767	0.385	0	Oligo1	C5orf64
ACSM1	0	0.691451	0.458	0.254	0	Oligo1	ACSM1
AC019068.1	0	0.688482	0.438	0.265	0	Oligo1	AC019068.1
ODF3L2	0	0.685694	0.274	0.209	0	Oligo1	ODF3L2
TACR3	0	0.681367	0.523	0.257	0	Oligo1	TACR3
CA2	0	0.680768	0.608	0.309	0	Oligo1	CA2
ALCAM	0	0.676537	0.925	0.501	0	Oligo1	ALCAM
AC007879.3	0	0.676196	0.269	0.243	0	Oligo1	AC007879.3
DNAJC6	0	0.671733	0.929	0.387	0	Oligo1	DNAJC6
HS3ST5	0	0.665977	0.814	0.415	0	Oligo1	HS3ST5
AC113370.1	0	0.655748	0.534	0.285	0	Oligo1	AC113370.1
DOCK1	0	0.648022	0.827	0.437	0	Oligo1	DOCK1
CBFB	0	0.640607	0.635	0.428	0	Oligo1	CBFB
MCAM	0	0.633228	0.559	0.294	0	Oligo1	MCAM
AC105339.6	0	0.615845	0.369	0.255	0	Oligo1	AC105339.6
HSD11B1	0	0.596968	0.683	0.314	0	Oligo1	HSD11B1
LRP4	0	0.569068	0.466	0.277	0	Oligo1	LRP4
RNF125	0	0.567602	0.45	0.284	0	Oligo1	RNF125
AC090403.1	0	0.559366	0.481	0.297	0	Oligo1	AC090403.1
NRXN3	0	0.559222	0.821	0.485	0	Oligo1	NRXN3
AC083862.2	0	0.529117	0.606	0.233	0	Oligo1	AC083862.2
AC068308.1	0	0.526707	0.592	0.374	0	Oligo1	AC068308.1
NAALADL2	0	0.510302	0.731	0.449	0	Oligo1	NAALADL2
TFAP2A-AS2	0	0.505598	0.558	0.222	0	Oligo1	TFAP2A-AS2
ABCG1	0	0.50386	0.602	0.389	0	Oligo1	ABCG1
IGSF11	0	0.495429	0.753	0.432	0	Oligo1	IGSF11
ADRA2B	0	0.478925	0.302	0.102	0	Oligo1	ADRA2B
SCN11A	0	0.466833	0.353	0.217	0	Oligo1	SCN11A
CPPED1	0	0.46322	0.52	0.334	0	Oligo1	CPPED1
AC092490.2	0	0.456941	0.374	0.158	0	Oligo1	AC092490.2
STK31	0	0.436286	0.531	0.317	0	Oligo1	STK31
FRMD4B	0	0.434281	0.971	0.436	0	Oligo1	FRMD4B
CHKA	0	0.431464	0.618	0.443	0	Oligo1	CHKA
AATK	0	0.426152	0.779	0.393	0	Oligo1	AATK
GNG7	0	0.402319	0.757	0.458	0	Oligo1	GNG7
AL096677.1	0	0.381866	0.271	0.142	0	Oligo1	AL096677.1
ADGB	0	0.381029	0.402	0.196	0	Oligo1	ADGB
AC110285.1	0	0.380375	0.715	0.326	0	Oligo1	AC110285.1
AL031121.3	0	0.378783	0.415	0.191	0	Oligo1	AL031121.3
AJ239322.2	0	0.37426	0.365	0.181	0	Oligo1	AJ239322.2
AL121890.5	0	0.373644	0.309	0.202	0	Oligo1	AL121890.5
ANK3	0	0.373011	0.989	0.394	0	Oligo1	ANK3
HSH2D	0	0.368258	0.432	0.245	0	Oligo1	HSH2D
TRPV6	0	0.362299	0.273	0.259	0	Oligo1	TRPV6
ATP6V0D2	0	0.361377	0.394	0.202	0	Oligo1	ATP6V0D2
CD22	0	0.355275	0.838	0.344	0	Oligo1	CD22
AC007513.1	0	0.338457	0.334	0.229	0	Oligo1	AC007513.1
SHROOM4	0	0.329801	0.957	0.393	0	Oligo1	SHROOM4
AGTPBP1	0	0.320685	0.653	0.423	0	Oligo1	AGTPBP1
GRM3	0	0.292216	0.819	0.435	0	Oligo1	GRM3
GLT6D1	0	0.290743	0.456	0.183	0	Oligo1	GLT6D1
CCP110	0	0.285799	0.736	0.371	0	Oligo1	CCP110
KCNAB1	0	0.281351	0.638	0.247	0	Oligo1	KCNAB1
EPHX3	0	0.265227	0.26	0.116	0	Oligo1	EPHX3
ROBO4	0	0.261922	0.274	0.223	0	Oligo1	ROBO4
LINC00891	0	0.251545	0.495	0.272	0	Oligo1	LINC00891
TLL2	1.95e-301	1.64487	0.456	0.277	1.32e-297	Oligo1	TLL2
LINC01137	1.24e-297	1.2309	0.351	0.253	8.36e-294	Oligo1	LINC01137
FAM13B	5.66e-288	1.77967	0.566	0.426	3.82e-284	Oligo1	FAM13B
NECAB1	5.33e-282	0.348531	0.491	0.406	3.6e-278	Oligo1	NECAB1
AC136489.1	9.21e-281	0.730856	0.469	0.235	6.22e-277	Oligo1	AC136489.1
LINC00862	3.7e-277	0.416347	0.486	0.323	2.5e-273	Oligo1	LINC00862
AC025576.3	1.32e-275	2.46971	0.339	0.246	8.89e-272	Oligo1	AC025576.3
ROMO1	3.87e-275	1.93101	0.358	0.225	2.61e-271	Oligo1	ROMO1
AL583722.1	1.22e-274	0.59641	0.522	0.24	8.22e-271	Oligo1	AL583722.1
AC099518.2	5.93e-273	1.39833	0.36	0.22	4.01e-269	Oligo1	AC099518.2
CLDN15	6.91e-273	3.04595	0.431	0.229	4.67e-269	Oligo1	CLDN15
ICOSLG	1.36e-272	1.75979	0.523	0.295	9.16e-269	Oligo1	ICOSLG
LINC02324	3.78e-272	0.832319	0.259	0.179	2.55e-268	Oligo1	LINC02324
AC009108.3	4.11e-272	0.567075	0.238	0.252	2.78e-268	Oligo1	AC009108.3
AC008875.3	7.64e-272	0.699448	0.373	0.259	5.16e-268	Oligo1	AC008875.3
SAXO1	2.38e-271	1.97046	0.325	0.258	1.61e-267	Oligo1	SAXO1
AC246680.1	3.86e-267	1.6175	0.136	0.269	2.61e-263	Oligo1	AC246680.1
NXPE3	6.18e-265	0.642131	0.521	0.376	4.17e-261	Oligo1	NXPE3
STK3	3.16e-264	0.576734	0.531	0.394	2.13e-260	Oligo1	STK3
EHF	7.47e-264	0.942532	0.343	0.208	5.04e-260	Oligo1	EHF
AL354793.1	4.5e-262	0.995027	0.453	0.326	3.04e-258	Oligo1	AL354793.1
GPD1	7.07e-259	3.2116	0.292	0.263	4.77e-255	Oligo1	GPD1
LINC01031	1.75e-258	2.94703	0.305	0.249	1.18e-254	Oligo1	LINC01031
AC156455.1	9.63e-257	1.35614	0.334	0.293	6.51e-253	Oligo1	AC156455.1
PPP1R36	3.06e-254	3.01779	0.492	0.267	2.07e-250	Oligo1	PPP1R36
AC099489.1	2.99e-251	3.00296	0.454	0.285	2.02e-247	Oligo1	AC099489.1
AL603840.1	9.19e-250	1.48797	0.264	0.223	6.2e-246	Oligo1	AL603840.1
SIM2	1.19e-245	1.20168	0.432	0.208	8.06e-242	Oligo1	SIM2
RN7SL832P	1.51e-241	0.775324	0.227	0.253	1.02e-237	Oligo1	RN7SL832P
AC116611.1	1.67e-241	1.49934	0.39	0.259	1.13e-237	Oligo1	AC116611.1
AC023983.2	5.39e-241	1.90988	0.299	0.228	3.64e-237	Oligo1	AC023983.2
STXBP6	3.1e-236	0.307799	0.444	0.354	2.09e-232	Oligo1	STXBP6
AC019131.1	4.34e-235	0.768135	0.301	0.196	2.93e-231	Oligo1	AC019131.1
AC107071.1	5.93e-234	1.94886	0.351	0.272	4.01e-230	Oligo1	AC107071.1
DEPDC4	1.33e-233	3.33821	0.351	0.25	9.01e-230	Oligo1	DEPDC4
BEST1	7.47e-232	0.578608	0.466	0.303	5.04e-228	Oligo1	BEST1
C21orf91	3.03e-231	1.72867	0.426	0.273	2.05e-227	Oligo1	C21orf91
LARGE1	7.79e-226	1.70196	0.229	0.369	5.26e-222	Oligo1	LARGE1
AC104211.1	7.84e-225	3.49962	0.335	0.239	5.3e-221	Oligo1	AC104211.1
CCDC200	1.84e-223	0.399315	0.49	0.333	1.25e-219	Oligo1	CCDC200
TMEM246-AS1	6.33e-222	0.929971	0.436	0.289	4.28e-218	Oligo1	TMEM246-AS1
AC025810.1	1.18e-220	0.440888	0.371	0.16	7.96e-217	Oligo1	AC025810.1
AC063919.1	3.56e-219	0.669453	0.292	0.264	2.4e-215	Oligo1	AC063919.1
BACH2	2.38e-217	2.64382	0.554	0.437	1.61e-213	Oligo1	BACH2
ADSS	1.44e-212	4.04914	0.478	0.36	9.75e-209	Oligo1	ADSS
SFTPC	3.33e-210	2.74549	0.365	0.223	2.25e-206	Oligo1	SFTPC
AC114956.3	2.62e-209	2.44409	0.406	0.304	1.77e-205	Oligo1	AC114956.3
AC092939.1	4.53e-208	1.41699	0.473	0.317	3.06e-204	Oligo1	AC092939.1
AL139106.1	4.4e-207	2.06234	0.165	0.251	2.97e-203	Oligo1	AL139106.1
FAM225A	3.02e-205	1.61507	0.261	0.171	2.04e-201	Oligo1	FAM225A
SAMD13	2.05e-204	1.65669	0.4	0.255	1.38e-200	Oligo1	SAMD13
ARHGEF37	4.23e-204	0.563741	0.457	0.319	2.85e-200	Oligo1	ARHGEF37
ENO4	9.47e-204	1.23962	0.289	0.323	6.4e-200	Oligo1	ENO4
TRPM6	1.93e-202	1.23098	0.403	0.276	1.3e-198	Oligo1	TRPM6
AC005821.1	2.87e-201	0.738887	0.354	0.283	1.94e-197	Oligo1	AC005821.1
AC114763.1	1.73e-196	1.36468	0.391	0.271	1.17e-192	Oligo1	AC114763.1
ZNF676	2.02e-196	0.325248	0.422	0.34	1.37e-192	Oligo1	ZNF676
C19orf38	7.7e-196	1.43083	0.344	0.233	5.2e-192	Oligo1	C19orf38
AL365259.1	2.52e-195	1.25167	0.34	0.233	1.7e-191	Oligo1	AL365259.1
AC009090.3	2.07e-194	1.6318	0.439	0.266	1.4e-190	Oligo1	AC009090.3
AL050309.1	2.54e-193	2.83637	0.424	0.383	1.71e-189	Oligo1	AL050309.1
TSSK6	8.56e-190	0.74277	0.319	0.228	5.78e-186	Oligo1	TSSK6
AL136979.1	6.3e-189	3.03104	0.252	0.146	4.25e-185	Oligo1	AL136979.1
PTPN13	4.5e-188	1.34695	0.474	0.356	3.04e-184	Oligo1	PTPN13
KIAA08251	6.17e-188	2.78162	0.137	0.322	4.17e-184	Oligo1	KIAA0825
TULP3	4.09e-185	2.42155	0.371	0.273	2.77e-181	Oligo1	TULP3
KEL	8.3e-185	1.54049	0.38	0.229	5.61e-181	Oligo1	KEL
AC021086.1	6.95e-182	1.44345	0.285	0.226	4.69e-178	Oligo1	AC021086.1
RBP1	2.58e-180	3.94967	0.364	0.234	1.74e-176	Oligo1	RBP1
RAP2C-AS1	3.05e-180	1.49267	0.145	0.284	2.06e-176	Oligo1	RAP2C-AS1
AC106894.1	4.78e-180	1.68543	0.27	0.173	3.22e-176	Oligo1	AC106894.1
EBF4	3.94e-179	0.84683	0.245	0.3	2.66e-175	Oligo1	EBF4
NEK7	1.42e-178	1.06926	0.524	0.425	9.61e-175	Oligo1	NEK7
AL158071.4	2.59e-177	1.0526	0.253	0.233	1.75e-173	Oligo1	AL158071.4
AC104850.2	1.65e-176	2.70761	0.354	0.272	1.11e-172	Oligo1	AC104850.2
MFAP3L	1.96e-176	7.2877	0.437	0.311	1.32e-172	Oligo1	MFAP3L
HIST1H2BC	1.43e-173	1.72073	0.462	0.243	9.69e-170	Oligo1	HIST1H2BC
PLIN3	4.29e-169	1.33571	0.37	0.313	2.9e-165	Oligo1	PLIN3
DPH6	9.64e-165	1.23669	0.345	0.35	6.51e-161	Oligo1	DPH6
AL110114.1	2.48e-164	3.01134	0.345	0.28	1.68e-160	Oligo1	AL110114.1
DUOXA1	4.25e-162	0.276417	0.271	0.234	2.87e-158	Oligo1	DUOXA1
AC092164.1	1.38e-161	0.756909	0.402	0.291	9.34e-158	Oligo1	AC092164.1
ZFHX4-AS1	4.22e-161	0.969065	0.272	0.223	2.85e-157	Oligo1	ZFHX4-AS1
KMT2E-AS1	6.17e-160	0.347208	0.273	0.228	4.17e-156	Oligo1	KMT2E-AS1
LINC02199	2.15e-159	1.81039	0.297	0.147	1.45e-155	Oligo1	LINC02199
SELL	2.25e-159	1.01293	0.328	0.153	1.52e-155	Oligo1	SELL
CDKN2A	7.75e-159	1.56636	0.461	0.309	5.24e-155	Oligo1	CDKN2A
AC026341.1	4e-158	2.23981	0.395	0.275	2.7e-154	Oligo1	AC026341.1
MTMR2	4e-156	1.18322	0.455	0.366	2.7e-152	Oligo1	MTMR2
LINC00707	2.53e-154	1.94155	0.266	0.204	1.71e-150	Oligo1	LINC00707
SERTAD2	1.71e-152	3.21506	0.344	0.327	1.15e-148	Oligo1	SERTAD2
C1orf198	8.87e-152	1.50802	0.375	0.333	5.99e-148	Oligo1	C1orf198
LINC00601	7.65e-151	0.748108	0.428	0.293	5.17e-147	Oligo1	LINC00601
FAM241A	1.37e-148	6.00566	0.351	0.311	9.27e-145	Oligo1	FAM241A
AL162385.2	7.79e-148	0.922779	0.312	0.26	5.26e-144	Oligo1	AL162385.2
SLC4A5	2.29e-147	1.8644	0.421	0.342	1.55e-143	Oligo1	SLC4A5
AC006148.1	2.12e-144	0.544847	0.25	0.366	1.43e-140	Oligo1	AC006148.1
PPP1R13L	1.87e-141	2.18461	0.338	0.251	1.26e-137	Oligo1	PPP1R13L
CR1	3.83e-139	1.5239	0.314	0.2	2.58e-135	Oligo1	CR1
ANXA4	6.45e-139	3.48456	0.431	0.352	4.36e-135	Oligo1	ANXA4
AC002451.1	2.12e-138	0.275217	0.343	0.294	1.43e-134	Oligo1	AC002451.1
NMNAT2	9.23e-137	1.84493	0.041	0.334	6.23e-133	Oligo1	NMNAT2
AC104123.1	1.37e-136	0.584578	0.327	0.299	9.28e-133	Oligo1	AC104123.1
C21orf62-AS1	2.65e-133	1.70295	0.411	0.312	1.79e-129	Oligo1	C21orf62-AS1
AC025508.1	1.6e-131	0.958959	0.28	0.177	1.08e-127	Oligo1	AC025508.1
DGKH	7.16e-131	3.38153	0.116	0.269	4.83e-127	Oligo1	DGKH
AL022341.2	8.88e-129	0.753002	0.301	0.257	6e-125	Oligo1	AL022341.2
FAM53B	7.49e-128	1.709	0.516	0.394	5.06e-124	Oligo1	FAM53B
NFKBIZ	7.9e-128	4.37724	0.392	0.365	5.34e-124	Oligo1	NFKBIZ
AC068025.1	3.41e-127	2.57829	0.358	0.2	2.31e-123	Oligo1	AC068025.1
LINC02775	7.38e-126	0.770924	0.257	0.229	4.98e-122	Oligo1	LINC02775
UBL7-AS1	2.27e-125	3.38038	0.363	0.266	1.53e-121	Oligo1	UBL7-AS1
AC017050.1	3.48e-125	4.3675	0.321	0.224	2.35e-121	Oligo1	AC017050.1
SLC10A6	9.12e-121	0.432137	0.236	0.251	6.16e-117	Oligo1	SLC10A6
HSPB2	1.29e-120	1.71414	0.245	0.266	8.69e-117	Oligo1	HSPB2
SCGB2B2	8.1e-118	0.554289	0.369	0.335	5.47e-114	Oligo1	SCGB2B2
LRRC8C-DT	1.28e-117	1.34874	0.437	0.341	8.66e-114	Oligo1	LRRC8C-DT
AC008505.1	1.34e-117	0.792897	0.373	0.212	9.04e-114	Oligo1	AC008505.1
EFCAB11	4.98e-117	1.78633	0.366	0.339	3.37e-113	Oligo1	EFCAB11
TIE1	5.83e-117	0.973378	0.355	0.228	3.94e-113	Oligo1	TIE1
AL512328.1	1.19e-115	1.24514	0.339	0.247	8.02e-112	Oligo1	AL512328.1
LDLRAD3	6.99e-115	0.815887	0.365	0.318	4.72e-111	Oligo1	LDLRAD3
LINC01678	8.69e-114	1.28407	0.301	0.253	5.87e-110	Oligo1	LINC01678
PIGC	2.11e-113	1.34596	0.29	0.323	1.43e-109	Oligo1	PIGC
AL449403.2	3.33e-113	0.743737	0.369	0.224	2.25e-109	Oligo1	AL449403.2
LINC01376	2.4e-111	0.786064	0.323	0.306	1.62e-107	Oligo1	LINC01376
AC116362.1	4.07e-110	2.61839	0.393	0.234	2.75e-106	Oligo1	AC116362.1
H2AFJ	1.06e-109	1.96703	0.345	0.264	7.18e-106	Oligo1	H2AFJ
AL353732.1	2.17e-109	0.543186	0.402	0.217	1.46e-105	Oligo1	AL353732.1
VLDLR-AS1	2.34e-109	1.18123	0.274	0.319	1.58e-105	Oligo1	VLDLR-AS1
CTNNA1	4.95e-109	0.538495	0.505	0.416	3.35e-105	Oligo1	CTNNA1
ATF3	2.26e-108	1.49402	0.249	0.261	1.53e-104	Oligo1	ATF3
EFNA1	3.22e-108	1.87395	0.268	0.229	2.18e-104	Oligo1	EFNA1
PIK3IP1-AS1	1.33e-107	0.839668	0.371	0.253	8.99e-104	Oligo1	PIK3IP1-AS1
MND1	6.11e-106	1.16259	0.417	0.262	4.13e-102	Oligo1	MND1
KCND3	8.63e-106	2.11624	0.06	0.32	5.82e-102	Oligo1	KCND3
PLA2G4C	1.31e-105	1.39362	0.362	0.358	8.86e-102	Oligo1	PLA2G4C
AC021915.1	6.34e-105	1.16709	0.31	0.171	4.28e-101	Oligo1	AC021915.1
DENND6A-AS1	1.41e-104	3.52634	0.255	0.256	9.52e-101	Oligo1	DENND6A-AS1
PAIP2B	1.58e-104	7.47664	0.378	0.24	1.06e-100	Oligo1	PAIP2B
AC007637.1	1.82e-104	1.06999	0.334	0.199	1.23e-100	Oligo1	AC007637.1
GPR158	1.18e-102	4.24126	0.057	0.32	8e-99	Oligo1	GPR158
DEPDC7	1.31e-102	0.666443	0.267	0.237	8.82e-99	Oligo1	DEPDC7
AL445524.1	8.34e-101	0.564541	0.335	0.239	5.63e-97	Oligo1	AL445524.1
ELMO1-AS1	9.91e-100	1.057	0.282	0.251	6.69e-96	Oligo1	ELMO1-AS1
C11orf65	4.15e-97	2.81477	0.353	0.318	2.8e-93	Oligo1	C11orf65
PIM3	9.58e-97	1.1044	0.362	0.244	6.47e-93	Oligo1	PIM3
AC025442.2	1.78e-96	1.14745	0.258	0.252	1.2e-92	Oligo1	AC025442.2
ARHGAP11B	2.7e-95	3.3082	0.286	0.23	1.82e-91	Oligo1	ARHGAP11B
NKX2-2	6.35e-95	0.871545	0.346	0.284	4.29e-91	Oligo1	NKX2-2
PLS3-AS1	4.69e-91	0.90057	0.351	0.257	3.17e-87	Oligo1	PLS3-AS1
AC109927.1	1.69e-90	0.966582	0.365	0.282	1.14e-86	Oligo1	AC109927.1
SLC26A7	8.8e-90	0.537948	0.29	0.26	5.94e-86	Oligo1	SLC26A7
VWA1	1.15e-89	1.57693	0.415	0.269	7.76e-86	Oligo1	VWA1
MMP21	1.44e-88	1.71684	0.256	0.219	9.72e-85	Oligo1	MMP21
RFC3	1.03e-87	1.95638	0.108	0.251	6.94e-84	Oligo1	RFC3
AL606491.1	6.24e-87	1.71854	0.242	0.256	4.21e-83	Oligo1	AL606491.1
MAFF	2.68e-86	1.06757	0.116	0.254	1.81e-82	Oligo1	MAFF
CDKN2B	6.01e-86	1.29269	0.29	0.232	4.06e-82	Oligo1	CDKN2B
FP565260.3	1.4e-85	0.718403	0.315	0.202	9.46e-82	Oligo1	FP565260.3
CLEC14A	4.8e-85	0.842856	0.302	0.242	3.24e-81	Oligo1	CLEC14A
LINC00940	1.07e-84	2.42587	0.29	0.19	7.22e-81	Oligo1	LINC00940
ELF1	1.47e-82	2.83106	0.409	0.363	9.91e-79	Oligo1	ELF1
LINC01222	1.59e-81	1.43561	0.369	0.205	1.07e-77	Oligo1	LINC01222
CYREN	2.06e-79	1.81009	0.282	0.286	1.39e-75	Oligo1	CYREN
LINC00880	1.97e-78	1.5442	0.321	0.243	1.33e-74	Oligo1	LINC00880
ODAPH	4.17e-76	1.28697	0.403	0.278	2.81e-72	Oligo1	ODAPH
ST3GAL6	1.21e-74	4.6488	0.403	0.354	8.18e-71	Oligo1	ST3GAL6
LINC02615	1.73e-74	1.83392	0.28	0.276	1.17e-70	Oligo1	LINC02615
LDLR	2.19e-73	4.53433	0.39	0.391	1.48e-69	Oligo1	LDLR
NR6A1	1.51e-72	0.951325	0.191	0.34	1.02e-68	Oligo1	NR6A1
DGKB1	1.57e-72	2.5236	0.019	0.274	1.06e-68	Oligo1	DGKB
LDLRAP1	2.71e-72	2.35664	0.32	0.23	1.83e-68	Oligo1	LDLRAP1
CR1L	3.35e-72	2.05546	0.29	0.244	2.26e-68	Oligo1	CR1L
ZDHHC20	3.92e-72	7.42864	0.474	0.376	2.64e-68	Oligo1	ZDHHC20
ZNF528-AS1	4.43e-72	0.352203	0.261	0.267	2.99e-68	Oligo1	ZNF528-AS1
DYSF	4.7e-71	1.45215	0.466	0.311	3.18e-67	Oligo1	DYSF
PACRG-AS1	9.4e-70	1.46167	0.423	0.211	6.35e-66	Oligo1	PACRG-AS1
CAMK2D	6.76e-69	0.486721	0.341	0.411	4.57e-65	Oligo1	CAMK2D
CLTRN	3.23e-67	1.56576	0.173	0.257	2.18e-63	Oligo1	CLTRN
LINC01715	1.43e-66	1.01869	0.299	0.246	9.69e-63	Oligo1	LINC01715
PRKAG2	2.24e-66	5.39127	0.033	0.318	1.51e-62	Oligo1	PRKAG2
PCAT1	6.19e-65	0.92175	0.273	0.262	4.18e-61	Oligo1	PCAT1
SNHG26	1.44e-63	0.422229	0.366	0.275	9.7e-60	Oligo1	SNHG26
AC003666.1	4.83e-63	2.28441	0.29	0.236	3.26e-59	Oligo1	AC003666.1
MAGEC3	7.24e-63	1.07102	0.358	0.288	4.89e-59	Oligo1	MAGEC3
C21orf91-OT1	1.13e-62	0.900829	0.389	0.258	7.62e-59	Oligo1	C21orf91-OT1
C1orf105	1.22e-62	0.365969	0.325	0.26	8.21e-59	Oligo1	C1orf105
CLCA4	5.01e-61	2.05222	0.422	0.197	3.38e-57	Oligo1	CLCA4
PIGH	6.79e-61	1.184	0.237	0.282	4.58e-57	Oligo1	PIGH
TAFA2	1.49e-60	0.735625	0.026	0.276	1.01e-56	Oligo1	TAFA2
AL513128.3	4.53e-59	0.262963	0.353	0.276	3.06e-55	Oligo1	AL513128.3
AC022075.1	4.55e-59	1.5812	0.431	0.249	3.07e-55	Oligo1	AC022075.1
AC004466.1	1.2e-58	1.29737	0.324	0.241	8.07e-55	Oligo1	AC004466.1
AL591043.2	2.48e-58	2.49396	0.296	0.283	1.67e-54	Oligo1	AL591043.2
ORAI1	3.12e-58	0.511643	0.123	0.266	2.11e-54	Oligo1	ORAI1
PCDH17	8.7e-58	0.581297	0.375	0.378	5.87e-54	Oligo1	PCDH17
CAPN13	8.76e-56	2.21446	0.398	0.256	5.91e-52	Oligo1	CAPN13
FLNC	1.65e-55	0.496581	0.278	0.256	1.11e-51	Oligo1	FLNC
DNAH12	4.4e-55	0.635112	0.304	0.271	2.97e-51	Oligo1	DNAH12
ADGRL3	4.61e-55	1.78365	0.397	0.396	3.11e-51	Oligo1	ADGRL3
AL365295.1	5e-55	2.01634	0.149	0.268	3.37e-51	Oligo1	AL365295.1
AL031121.2	4.65e-54	1.7549	0.388	0.222	3.14e-50	Oligo1	AL031121.2
CRPPA	1.64e-53	2.81829	0.127	0.304	1.11e-49	Oligo1	CRPPA
PLAAT4	2.45e-53	1.45296	0.373	0.272	1.65e-49	Oligo1	PLAAT4
TMEM117	1.84e-52	0.68493	0.277	0.372	1.24e-48	Oligo1	TMEM117
ATAD3C	1.56e-51	1.67915	0.277	0.245	1.05e-47	Oligo1	ATAD3C
DNAJC22	3.36e-49	0.932442	0.356	0.217	2.27e-45	Oligo1	DNAJC22
AC007100.1	5.39e-49	1.39105	0.305	0.251	3.64e-45	Oligo1	AC007100.1
AC040168.1	6.71e-49	4.53968	0.162	0.273	4.53e-45	Oligo1	AC040168.1
TMEM171	1.16e-48	1.62488	0.408	0.238	7.85e-45	Oligo1	TMEM171
LURAP1L	2.19e-48	3.75552	0.206	0.253	1.48e-44	Oligo1	LURAP1L
BAALC	7.91e-48	2.91817	0.244	0.283	5.34e-44	Oligo1	BAALC
AC077690.1	1.63e-47	0.856992	0.302	0.349	1.1e-43	Oligo1	AC077690.1
ZRANB2-AS2	4.9e-46	1.90924	0.241	0.27	3.31e-42	Oligo1	ZRANB2-AS2
CENPK	1.78e-45	0.690444	0.253	0.266	1.2e-41	Oligo1	CENPK
SUGCT	5.22e-45	2.31129	0.186	0.255	3.53e-41	Oligo1	SUGCT
SUMF1	8.57e-45	0.425421	0.439	0.393	5.79e-41	Oligo1	SUMF1
FANCC	7.54e-42	3.0372	0.284	0.329	5.09e-38	Oligo1	FANCC
CCDC18-AS1	1.4e-41	2.53608	0.412	0.398	9.45e-38	Oligo1	CCDC18-AS1
AC099343.3	4.35e-41	1.80581	0.289	0.249	2.94e-37	Oligo1	AC099343.3
FANCB	8.2e-41	5.8629	0.41	0.26	5.54e-37	Oligo1	FANCB
TMEM26	9.58e-41	2.85487	0.262	0.151	6.47e-37	Oligo1	TMEM26
ZNF784	7.55e-40	1.81159	0.095	0.259	5.1e-36	Oligo1	ZNF784
TGFA	1.93e-39	4.80267	0.379	0.308	1.31e-35	Oligo1	TGFA
IFNA2	3.91e-39	1.92259	0.294	0.148	2.64e-35	Oligo1	IFNA2
ARHGEF40	7.43e-38	0.94618	0.223	0.259	5.02e-34	Oligo1	ARHGEF40
PACSIN3	1.86e-37	0.532688	0.263	0.211	1.25e-33	Oligo1	PACSIN3
AC068193.1	7.61e-37	0.913856	0.355	0.248	5.14e-33	Oligo1	AC068193.1
UNC5CL	1.67e-36	1.17519	0.199	0.278	1.13e-32	Oligo1	UNC5CL
UTY	4.31e-36	1.15723	0.255	0.307	2.91e-32	Oligo1	UTY
AC007364.1	7.72e-36	3.32591	0.359	0.353	5.21e-32	Oligo1	AC007364.1
AP002026.1	1.9e-35	0.415903	0.207	0.257	1.28e-31	Oligo1	AP002026.1
TRPV4	6.57e-35	1.28079	0.174	0.278	4.44e-31	Oligo1	TRPV4
YEATS2-AS1	2.82e-34	1.87761	0.386	0.253	1.91e-30	Oligo1	YEATS2-AS1
CDKL1	3.66e-34	1.9307	0.292	0.334	2.47e-30	Oligo1	CDKL1
ARMC3	4.31e-34	1.22835	0.295	0.255	2.91e-30	Oligo1	ARMC3
APOLD1	1.69e-33	0.442081	0.397	0.251	1.14e-29	Oligo1	APOLD1
PRKD1	3.08e-33	0.630486	0.289	0.323	2.08e-29	Oligo1	PRKD1
YES1	9.26e-33	1.1083	0.256	0.293	6.25e-29	Oligo1	YES1
LINC01358	2.35e-32	0.47133	0.172	0.263	1.59e-28	Oligo1	LINC01358
AC104417.2	8.37e-32	0.44259	0.254	0.153	5.65e-28	Oligo1	AC104417.2
FAM53B-AS1	1e-31	3.27282	0.369	0.226	6.76e-28	Oligo1	FAM53B-AS1
MGMT	1.05e-31	2.1117	0.246	0.284	7.11e-28	Oligo1	MGMT
AC082651.1	1.45e-31	3.24774	0.355	0.195	9.78e-28	Oligo1	AC082651.1
ESRRG	1.89e-31	4.0168	0.251	0.311	1.28e-27	Oligo1	ESRRG
AC025038.1	8.5e-30	0.795895	0.287	0.228	5.74e-26	Oligo1	AC025038.1
MTMR8	1.94e-29	1.19072	0.185	0.279	1.31e-25	Oligo1	MTMR8
CEP128	2.68e-28	1.23015	0.373	0.355	1.81e-24	Oligo1	CEP128
FERMT2	8.82e-28	4.5791	0.357	0.327	5.96e-24	Oligo1	FERMT2
BTBD16	1.69e-27	0.288281	0.359	0.244	1.14e-23	Oligo1	BTBD16
GJB1	2.56e-27	0.890891	0.261	0.198	1.73e-23	Oligo1	GJB1
CCDC150	2.93e-27	1.55151	0.31	0.258	1.98e-23	Oligo1	CCDC150
ABCA10	7e-26	0.270105	0.046	0.282	4.73e-22	Oligo1	ABCA10
AL589669.1	9.35e-26	1.0521	0.317	0.214	6.31e-22	Oligo1	AL589669.1
RORA-AS1	2.89e-25	5.40788	0.234	0.309	1.95e-21	Oligo1	RORA-AS1
AC100786.1	2.98e-25	0.914934	0.29	0.211	2.01e-21	Oligo1	AC100786.1
CAVIN1	7.96e-25	0.282057	0.355	0.203	5.38e-21	Oligo1	CAVIN1
NIPAL4	1.96e-24	1.07825	0.332	0.212	1.32e-20	Oligo1	NIPAL4
AC061708.1	7.96e-24	2.09726	0.398	0.244	5.38e-20	Oligo1	AC061708.1
HULC	2.66e-23	3.17844	0.266	0.332	1.8e-19	Oligo1	HULC
PCDH9-AS2	2.66e-23	0.940063	0.354	0.36	1.8e-19	Oligo1	PCDH9-AS2
KCNJ2-AS1	1.11e-22	1.464	0.364	0.232	7.47e-19	Oligo1	KCNJ2-AS1
ZEB2-AS1	1.38e-22	1.02367	0.267	0.252	9.35e-19	Oligo1	ZEB2-AS1
AC061958.1	8.84e-22	2.11909	0.297	0.26	5.97e-18	Oligo1	AC061958.1
AL139289.2	1.28e-21	2.574	0.379	0.248	8.67e-18	Oligo1	AL139289.2
AL589787.2	5.05e-21	2.45235	0.39	0.244	3.41e-17	Oligo1	AL589787.2
AVEN	5.37e-21	1.51363	0.323	0.354	3.63e-17	Oligo1	AVEN
LRATD2	1.58e-19	1.77869	0.389	0.24	1.07e-15	Oligo1	LRATD2
AL360181.1	5.76e-19	1.9707	0.111	0.271	3.89e-15	Oligo1	AL360181.1
AC005674.2	6.21e-19	1.65095	0.288	0.272	4.19e-15	Oligo1	AC005674.2
ST3GAL5-AS1	9.38e-19	2.26114	0.383	0.26	6.33e-15	Oligo1	ST3GAL5-AS1
FRK	9.68e-19	0.440971	0.342	0.219	6.53e-15	Oligo1	FRK
STAT5A	1.42e-18	1.74731	0.267	0.264	9.62e-15	Oligo1	STAT5A
CCDC15	9.09e-18	2.63249	0.293	0.249	6.14e-14	Oligo1	CCDC15
SRBD1	5.25e-17	1.09285	0.215	0.303	3.55e-13	Oligo1	SRBD1
AC067930.8	8.97e-17	1.26399	0.196	0.263	6.06e-13	Oligo1	AC067930.8
RENBP	1.07e-16	0.626805	0.281	0.231	7.25e-13	Oligo1	RENBP
AL359232.1	1.15e-16	1.85348	0.145	0.264	7.76e-13	Oligo1	AL359232.1
AL354696.2	1.48e-16	1.36233	0.303	0.26	9.98e-13	Oligo1	AL354696.2
AC018647.1	1.59e-16	1.20723	0.369	0.234	1.07e-12	Oligo1	AC018647.1
GCNT1	1.85e-16	1.39761	0.306	0.324	1.25e-12	Oligo1	GCNT1
PSG8-AS1	2.2e-16	1.8479	0.305	0.216	1.48e-12	Oligo1	PSG8-AS1
AC073529.1	2.3e-16	1.22031	0.325	0.299	1.55e-12	Oligo1	AC073529.1
AC041005.1	2.43e-16	0.775997	0.341	0.239	1.64e-12	Oligo1	AC041005.1
AC091932.1	3.34e-16	1.57666	0.285	0.172	2.25e-12	Oligo1	AC091932.1
AC100801.1	4.69e-16	0.720573	0.333	0.164	3.17e-12	Oligo1	AC100801.1
AL645465.1	7.04e-16	3.90601	0.339	0.28	4.76e-12	Oligo1	AL645465.1
C12orf60	8.99e-16	4.9945	0.187	0.297	6.07e-12	Oligo1	C12orf60
SLC8A3	1.28e-15	1.14767	0.032	0.269	8.67e-12	Oligo1	SLC8A3
C7orf31	2.2e-14	2.19642	0.345	0.285	1.49e-10	Oligo1	C7orf31
MET	6.58e-14	1.31115	0.312	0.247	4.44e-10	Oligo1	MET
GINS4	1.17e-12	0.375482	0.343	0.288	7.92e-09	Oligo1	GINS4
ZNF367	2.28e-12	2.37456	0.316	0.248	1.54e-08	Oligo1	ZNF367
PUDP	3.05e-12	3.15914	0.181	0.299	2.06e-08	Oligo1	PUDP
HIST1H2BD	1.33e-11	0.753547	0.263	0.222	8.99e-08	Oligo1	HIST1H2BD
AL138689.2	1.17e-10	1.60252	0.275	0.237	7.92e-07	Oligo1	AL138689.2
CSTF3-DT	1.51e-10	2.34398	0.317	0.224	1.02e-06	Oligo1	CSTF3-DT
LINC01554	1.87e-10	1.06863	0.296	0.245	1.26e-06	Oligo1	LINC01554
MTFR1	3.14e-10	6.71516	0.377	0.319	2.12e-06	Oligo1	MTFR1
CLIP4	3.36e-10	0.41977	0.48	0.421	2.27e-06	Oligo1	CLIP4
AC015712.1	4.46e-10	2.00122	0.338	0.273	3.01e-06	Oligo1	AC015712.1
AC091912.3	1.16e-09	2.01057	0.273	0.263	7.83e-06	Oligo1	AC091912.3
AL033527.4	1.9e-09	1.48696	0.153	0.26	1.28e-05	Oligo1	AL033527.4
BOK	4.41e-09	1.56778	0.414	0.275	2.98e-05	Oligo1	BOK
PPA1	1.59e-08	3.50379	0.309	0.345	0.000107185	Oligo1	PPA1
AC105941.1	4.97e-08	1.32093	0.397	0.258	0.000335846	Oligo1	AC105941.1
AC099343.4	9.12e-08	1.33212	0.266	0.255	0.000616008	Oligo1	AC099343.4
RNF217-AS1	1.08e-07	2.23968	0.258	0.324	0.000730717	Oligo1	RNF217-AS1
CARD14	1.54e-07	1.98754	0.153	0.273	0.00103846	Oligo1	CARD14
LSMEM2	4.57e-07	1.68621	0.362	0.203	0.00308501	Oligo1	LSMEM2
AC135507.1	7.53e-07	2.64594	0.345	0.243	0.00508827	Oligo1	AC135507.1
AL137009.1	1.37e-06	0.931365	0.165	0.297	0.00926759	Oligo1	AL137009.1
CDC42EP2	4.08e-06	0.560994	0.285	0.232	0.0275795	Oligo1	CDC42EP2
AC007221.1	2.29e-05	5.19997	0.31	0.229	0.154629	Oligo1	AC007221.1
AC084824.5	2.37e-05	2.15722	0.087	0.258	0.160058	Oligo1	AC084824.5
TTTY14	2.54e-05	0.960028	0.205	0.278	0.171498	Oligo1	TTTY14
CAMK4	4.76e-05	0.554525	0.049	0.285	0.321658	Oligo1	CAMK4
NPIPB9	6.56e-05	0.706513	0.106	0.258	0.443278	Oligo1	NPIPB9
DERA	0.000100999	3.19892	0.216	0.263	0.682045	Oligo1	DERA
LINC00351	0.000147191	0.770079	0.283	0.218	0.99398	Oligo1	LINC00351
AC034195.1	0.000262552	3.3493	0.245	0.28	1	Oligo1	AC034195.1
KCTD8	0.000295167	4.67118	0.245	0.351	1	Oligo1	KCTD8
KCNB2	0.000706411	2.61677	0.039	0.261	1	Oligo1	KCNB2
CD72	0.00113699	2.24223	0.274	0.211	1	Oligo1	CD72
CCDC102B	0.00114814	2.32375	0.115	0.261	1	Oligo1	CCDC102B
ISG20	0.00140633	1.58995	0.355	0.243	1	Oligo1	ISG20
AP003100.2	0.00161818	3.57479	0.314	0.212	1	Oligo1	AP003100.2
CT69	0.00215766	1.47001	0.354	0.246	1	Oligo1	CT69
KNL1	0.00347584	0.709026	0.11	0.262	1	Oligo1	KNL1
ZDHHC12	0.0053472	0.56651	0.053	0.253	1	Oligo1	ZDHHC12
TBX6	0.00595277	0.556239	0.258	0.239	1	Oligo1	TBX6
ETV5	0.0082723	0.616993	0.122	0.251	1	Oligo1	ETV5
AF001548.2	0.00906978	1.07869	0.299	0.233	1	Oligo1	AF001548.2
KIAA1324L	0	9.95246	0.933	0.409	0	Oligo2	KIAA1324L
MAL	0	9.71294	0.987	0.34	0	Oligo2	MAL
DUSP16	0	9.07122	0.963	0.395	0	Oligo2	DUSP16
NDRG1	0	9.06115	0.985	0.354	0	Oligo2	NDRG1
AL359091.1	0	8.58935	0.995	0.322	0	Oligo2	AL359091.1
TUBB4A	0	8.2346	0.884	0.351	0	Oligo2	TUBB4A
GOLGA7	0	8.17037	0.885	0.302	0	Oligo2	GOLGA7
AC098617.1	0	8.00658	0.642	0.224	0	Oligo2	AC098617.1
SHC4	0	7.98803	0.818	0.262	0	Oligo2	SHC4
CPOX	0	7.77863	0.806	0.315	0	Oligo2	CPOX
GPR37	0	7.71304	0.998	0.312	0	Oligo2	GPR37
APLP1	0	7.69549	0.974	0.366	0	Oligo2	APLP1
GPRC5B	0	7.59922	0.975	0.384	0	Oligo2	GPRC5B
ASPA	0	7.5493	0.99	0.348	0	Oligo2	ASPA
ZNF608	0	7.46456	0.835	0.454	0	Oligo2	ZNF608
DHCR24	0	7.21331	0.611	0.262	0	Oligo2	DHCR24
SPSB1	0	7.11341	0.696	0.229	0	Oligo2	SPSB1
VEZF1	0	7.01739	0.867	0.327	0	Oligo2	VEZF1
SUN2	0	6.96732	0.954	0.321	0	Oligo2	SUN2
AL355881.1	0	6.91849	0.528	0.219	0	Oligo2	AL355881.1
PMP22	0	6.6715	0.956	0.311	0	Oligo2	PMP22
CAPN3	0	6.59059	0.981	0.325	0	Oligo2	CAPN3
MARCKS	0	6.50151	0.138	0.302	0	Oligo2	MARCKS
SCD	0	6.49044	0.999	0.321	0	Oligo2	SCD
RHOU	0	6.39295	0.988	0.345	0	Oligo2	RHOU
CNP	0	6.32656	0.999	0.321	0	Oligo2	CNP
PRR18	0	6.20578	0.976	0.268	0	Oligo2	PRR18
CLDND1	0	6.08322	0.993	0.333	0	Oligo2	CLDND1
AL136298.1	0	6.05251	0.526	0.223	0	Oligo2	AL136298.1
AC138627.1	0	6.04532	0.423	0.244	0	Oligo2	AC138627.1
NKX6-2	0	5.94499	0.966	0.251	0	Oligo2	NKX6-2
SEPTIN4	0	5.74329	0.915	0.328	0	Oligo2	SEPTIN4
RFTN2	0	5.7208	0.878	0.41	0	Oligo2	RFTN2
PTN	0	5.61287	0.799	0.345	0	Oligo2	PTN
ERBB3	0	5.55481	0.98	0.37	0	Oligo2	ERBB3
RGCC	0	5.48859	0.952	0.334	0	Oligo2	RGCC
ADAMTS4	0	5.46845	0.887	0.234	0	Oligo2	ADAMTS4
C1orf1981	0	5.44799	0.86	0.301	0	Oligo2	C1orf198
OLIG2	0	5.41412	0.951	0.245	0	Oligo2	OLIG2
EVI2A	0	5.39931	0.962	0.271	0	Oligo2	EVI2A
INF2	0	5.37538	0.625	0.281	0	Oligo2	INF2
LINC01135	0	5.36081	0.745	0.321	0	Oligo2	LINC01135
CD9	0	5.34787	0.978	0.312	0	Oligo2	CD9
FAXDC2	0	5.32546	0.811	0.344	0	Oligo2	FAXDC2
CDC42EP1	0	5.23904	0.879	0.201	0	Oligo2	CDC42EP1
TYMS	0	5.16375	0.801	0.184	0	Oligo2	TYMS
VWA11	0	5.15763	0.943	0.235	0	Oligo2	VWA1
PRKCQ-AS1	0	5.15313	0.875	0.26	0	Oligo2	PRKCQ-AS1
DBNDD2	0	5.07349	0.976	0.292	0	Oligo2	DBNDD2
RNASE1	0	5.04588	0.941	0.275	0	Oligo2	RNASE1
CRB2	0	5.03173	0.548	0.174	0	Oligo2	CRB2
SLC31A2	0	4.96905	0.969	0.292	0	Oligo2	SLC31A2
COL9A2	0	4.96675	0.944	0.28	0	Oligo2	COL9A2
TUBA1A	0	4.96109	0.929	0.38	0	Oligo2	TUBA1A
SLC12A2	0	4.93217	0.917	0.375	0	Oligo2	SLC12A2
CDKN1C	0	4.92659	0.744	0.233	0	Oligo2	CDKN1C
RHOG	0	4.87927	0.871	0.262	0	Oligo2	RHOG
CBR1	0	4.86535	0.909	0.279	0	Oligo2	CBR1
AC083870.1	0	4.84578	0.204	0.28	0	Oligo2	AC083870.1
SGK2	0	4.7693	0.845	0.306	0	Oligo2	SGK2
EFCAB111	0	4.74259	0.685	0.318	0	Oligo2	EFCAB11
AL139330.1	0	4.67777	0.689	0.186	0	Oligo2	AL139330.1
CD82	0	4.67307	0.868	0.25	0	Oligo2	CD82
MID1IP1	0	4.668	0.922	0.25	0	Oligo2	MID1IP1
MAG	0	4.59149	0.994	0.306	0	Oligo2	MAG
HSPA2	0	4.56104	0.955	0.24	0	Oligo2	HSPA2
MUSK	0	4.54699	0.777	0.167	0	Oligo2	MUSK
PLP1	0	4.53187	1	0.353	0	Oligo2	PLP1
TF	0	4.5129	0.999	0.363	0	Oligo2	TF
AMER2	0	4.50036	0.962	0.367	0	Oligo2	AMER2
PTGDS	0	4.49325	0.96	0.381	0	Oligo2	PTGDS
BOK1	0	4.4659	0.863	0.246	0	Oligo2	BOK
CLDN11	0	4.41847	0.997	0.348	0	Oligo2	CLDN11
TBC1D12	0	4.39715	0.641	0.369	0	Oligo2	TBC1D12
SOX10	0	4.39173	0.975	0.31	0	Oligo2	SOX10
PRRG1	0	4.38443	0.72	0.348	0	Oligo2	PRRG1
ABCA21	0	4.37563	0.974	0.357	0	Oligo2	ABCA2
AC022075.11	0	4.24368	0.767	0.228	0	Oligo2	AC022075.1
AC078842.2	0	4.21967	0.699	0.164	0	Oligo2	AC078842.2
THBS2	0	4.19757	0.894	0.24	0	Oligo2	THBS2
LRATD21	0	4.16468	0.773	0.216	0	Oligo2	LRATD2
TSC22D4	0	4.16169	0.91	0.301	0	Oligo2	TSC22D4
ENO41	0	4.1261	0.553	0.305	0	Oligo2	ENO4
CNDP1	0	4.10298	0.994	0.346	0	Oligo2	CNDP1
PCDH9-AS21	0	4.07748	0.832	0.328	0	Oligo2	PCDH9-AS2
AP000944.7	0	4.02538	0.712	0.232	0	Oligo2	AP000944.7
ADGRE5	0	3.9847	0.766	0.263	0	Oligo2	ADGRE5
DDR1	0	3.96663	0.644	0.261	0	Oligo2	DDR1
PALM2-AKAP21	0	3.93345	0.989	0.375	0	Oligo2	PALM2-AKAP2
AC108449.1	0	3.90929	0.652	0.185	0	Oligo2	AC108449.1
C21orf91-OT11	0	3.88475	0.583	0.246	0	Oligo2	C21orf91-OT1
PPFIBP2	0	3.8847	0.666	0.345	0	Oligo2	PPFIBP2
AC092958.1	0	3.86835	0.824	0.29	0	Oligo2	AC092958.1
PSAT1	0	3.8618	0.812	0.329	0	Oligo2	PSAT1
SLCO1A2	0	3.8596	0.991	0.339	0	Oligo2	SLCO1A2
SH3GL3	0	3.85449	0.962	0.418	0	Oligo2	SH3GL3
SLC6A12	0	3.82603	0.664	0.241	0	Oligo2	SLC6A12
TMEM1231	0	3.81897	0.944	0.338	0	Oligo2	TMEM123
DIPK1C1	0	3.79909	0.874	0.261	0	Oligo2	DIPK1C
AC018832.1	0	3.78958	0.577	0.189	0	Oligo2	AC018832.1
ELMO1-AS11	0	3.78657	0.863	0.213	0	Oligo2	ELMO1-AS1
PIP5K1B	0	3.77197	0.046	0.262	0	Oligo2	PIP5K1B
NEDD4	0	3.76621	0.367	0.248	0	Oligo2	NEDD4
AC110285.11	0	3.75597	0.958	0.312	0	Oligo2	AC110285.1
AC008505.11	0	3.75018	0.773	0.186	0	Oligo2	AC008505.1
PPP3CB-AS1	0	3.74034	0.637	0.262	0	Oligo2	PPP3CB-AS1
RTKN	0	3.73944	0.958	0.314	0	Oligo2	RTKN
LINC00320	0	3.73832	0.975	0.372	0	Oligo2	LINC00320
AC092943.2	0	3.73803	0.471	0.26	0	Oligo2	AC092943.2
AL358216.1	0	3.73604	0.903	0.199	0	Oligo2	AL358216.1
AC006270.1	0	3.72431	0.526	0.234	0	Oligo2	AC006270.1
TMC6	0	3.7136	0.923	0.287	0	Oligo2	TMC6
CRYAB	0	3.69707	0.962	0.306	0	Oligo2	CRYAB
IL1RAPL11	0	3.6966	0.96	0.428	0	Oligo2	IL1RAPL1
NFE2L3	0	3.68735	0.503	0.216	0	Oligo2	NFE2L3
PLPP2	0	3.6708	0.878	0.26	0	Oligo2	PLPP2
TRIM59	0	3.66951	0.954	0.312	0	Oligo2	TRIM59
AC041005.11	0	3.63931	0.814	0.208	0	Oligo2	AC041005.1
TMEM125	0	3.6016	0.771	0.159	0	Oligo2	TMEM125
GPR62	0	3.57805	0.72	0.156	0	Oligo2	GPR62
AC010974.2	0	3.5676	0.501	0.199	0	Oligo2	AC010974.2
AP005717.2	0	3.56308	0.497	0.202	0	Oligo2	AP005717.2
MDS21	0	3.54985	0.573	0.234	0	Oligo2	MDS2
RCAN3	0	3.53179	0.611	0.259	0	Oligo2	RCAN3
KLK61	0	3.51811	0.882	0.244	0	Oligo2	KLK6
CCP1101	0	3.48666	0.926	0.361	0	Oligo2	CCP110
AL355835.1	0	3.47161	0.628	0.199	0	Oligo2	AL355835.1
CYP3A5	0	3.45628	0.293	0.148	0	Oligo2	CYP3A5
FA2H	0	3.44314	0.99	0.382	0	Oligo2	FA2H
COL4A5	0	3.41717	0.993	0.362	0	Oligo2	COL4A5
S100B	0	3.40896	0.864	0.303	0	Oligo2	S100B
SLC16A1	0	3.37044	0.789	0.284	0	Oligo2	SLC16A1
LAMP2	0	3.34837	0.986	0.357	0	Oligo2	LAMP2
EFNA11	0	3.32639	0.818	0.193	0	Oligo2	EFNA1
AL591895.1	0	3.28942	0.647	0.299	0	Oligo2	AL591895.1
GJB11	0	3.28932	0.862	0.158	0	Oligo2	GJB1
ST18	0	3.28905	0.996	0.378	0	Oligo2	ST18
FOLH11	0	3.28218	0.978	0.337	0	Oligo2	FOLH1
TMEM252-DT	0	3.26268	0.335	0.209	0	Oligo2	TMEM252-DT
EFS	0	3.24683	0.925	0.29	0	Oligo2	EFS
PZP	0	3.24022	0.44	0.212	0	Oligo2	PZP
TPPP3	0	3.23697	0.864	0.227	0	Oligo2	TPPP3
MYLK	0	3.22558	0.288	0.215	0	Oligo2	MYLK
TTYH2	0	3.20529	0.993	0.353	0	Oligo2	TTYH2
BOK-AS1	0	3.20513	0.55	0.193	0	Oligo2	BOK-AS1
QDPR	0	3.19262	0.99	0.334	0	Oligo2	QDPR
AC100800.1	0	3.18202	0.599	0.174	0	Oligo2	AC100800.1
AC019130.1	0	3.18173	0.522	0.197	0	Oligo2	AC019130.1
AC012494.2	0	3.15637	0.662	0.141	0	Oligo2	AC012494.2
ERBIN	0	3.15594	0.995	0.398	0	Oligo2	ERBIN
MCAM1	0	3.1446	0.942	0.27	0	Oligo2	MCAM
MINDY1	0	3.13962	0.605	0.234	0	Oligo2	MINDY1
STARD13-AS	0	3.1371	0.646	0.222	0	Oligo2	STARD13-AS
SPP1	0	3.13087	0.994	0.353	0	Oligo2	SPP1
FAM107B	0	3.12937	0.996	0.358	0	Oligo2	FAM107B
AL160269.11	0	3.1292	0.705	0.241	0	Oligo2	AL160269.1
AOX1	0	3.12791	0.599	0.187	0	Oligo2	AOX1
AC073342.2	0	3.10881	0.517	0.183	0	Oligo2	AC073342.2
NOTCH1	0	3.10881	0.502	0.211	0	Oligo2	NOTCH1
ZCCHC24	0	3.06753	0.929	0.374	0	Oligo2	ZCCHC24
ERMN	0	3.03413	0.967	0.283	0	Oligo2	ERMN
MOB3B	0	3.00708	0.967	0.385	0	Oligo2	MOB3B
MYRF	0	3.00383	0.993	0.334	0	Oligo2	MYRF
TCF121	0	2.98017	0.973	0.474	0	Oligo2	TCF12
AC009090.31	0	2.95652	0.851	0.24	0	Oligo2	AC009090.3
AC024560.5	0	2.94855	0.481	0.19	0	Oligo2	AC024560.5
KCNQ1DN	0	2.89191	0.578	0.09	0	Oligo2	KCNQ1DN
ZNF708	0	2.88081	0.879	0.393	0	Oligo2	ZNF708
AC135507.11	0	2.87933	0.702	0.22	0	Oligo2	AC135507.1
LPAR1	0	2.87827	0.991	0.388	0	Oligo2	LPAR1
SREBF1	0	2.87812	0.813	0.299	0	Oligo2	SREBF1
DOCK5	0	2.87212	0.992	0.438	0	Oligo2	DOCK5
AZGP1	0	2.85382	0.722	0.215	0	Oligo2	AZGP1
POU2AF1	0	2.85174	0.587	0.209	0	Oligo2	POU2AF1
AC087473.1	0	2.84333	0.68	0.251	0	Oligo2	AC087473.1
PHLPP11	0	2.8374	0.979	0.443	0	Oligo2	PHLPP1
GJC2	0	2.80554	0.786	0.179	0	Oligo2	GJC2
KCNJ2-AS11	0	2.80105	0.577	0.219	0	Oligo2	KCNJ2-AS1
RAPGEF4	0	2.79757	0.031	0.363	0	Oligo2	RAPGEF4
C12orf56	0	2.77627	0.484	0.201	0	Oligo2	C12orf56
TMEM981	0	2.77074	0.901	0.252	0	Oligo2	TMEM98
LACC1	0	2.76449	0.665	0.237	0	Oligo2	LACC1
KLHL321	0	2.75582	0.909	0.392	0	Oligo2	KLHL32
MBP	0	2.75139	0.999	0.375	0	Oligo2	MBP
PHLDB11	0	2.74532	0.989	0.386	0	Oligo2	PHLDB1
SLC16A8	0	2.74118	0.52	0.15	0	Oligo2	SLC16A8
KIF251	0	2.73281	0.698	0.342	0	Oligo2	KIF25
AMOTL2	0	2.73127	0.738	0.289	0	Oligo2	AMOTL2
TMEM1711	0	2.72806	0.678	0.221	0	Oligo2	TMEM171
ADA	0	2.72499	0.757	0.218	0	Oligo2	ADA
PLEKHB1	0	2.72421	0.947	0.29	0	Oligo2	PLEKHB1
DMRT2	0	2.71774	0.572	0.186	0	Oligo2	DMRT2
AC068025.2	0	2.7066	0.7	0.25	0	Oligo2	AC068025.2
CERCAM	0	2.69983	0.998	0.364	0	Oligo2	CERCAM
CFTR	0	2.67483	0.782	0.259	0	Oligo2	CFTR
PCA3	0	2.67302	0.713	0.233	0	Oligo2	PCA3
AL138689.21	0	2.656	0.457	0.226	0	Oligo2	AL138689.2
CT691	0	2.65369	0.546	0.234	0	Oligo2	CT69
LINC02572	0	2.65194	0.586	0.26	0	Oligo2	LINC02572
MOG	0	2.6378	0.999	0.355	0	Oligo2	MOG
SYNE3	0	2.63695	0.591	0.275	0	Oligo2	SYNE3
HIST2H2BF	0	2.6322	0.526	0.255	0	Oligo2	HIST2H2BF
HSD11B11	0	2.62522	0.943	0.3	0	Oligo2	HSD11B1
SEPTIN10	0	2.6166	0.677	0.347	0	Oligo2	SEPTIN10
LAYN	0	2.61284	0.8	0.242	0	Oligo2	LAYN
KIF19	0	2.61224	0.862	0.307	0	Oligo2	KIF19
GALNT6	0	2.60854	0.823	0.288	0	Oligo2	GALNT6
ENOSF1	0	2.59588	0.87	0.391	0	Oligo2	ENOSF1
TMEM45A	0	2.59329	0.526	0.237	0	Oligo2	TMEM45A
LINC017151	0	2.58244	0.628	0.225	0	Oligo2	LINC01715
STARD6	0	2.57849	0.48	0.242	0	Oligo2	STARD6
ZMYND10	0	2.57674	0.517	0.177	0	Oligo2	ZMYND10
CDKN2A1	0	2.57603	0.657	0.297	0	Oligo2	CDKN2A
ZNF536	0	2.57458	0.992	0.485	0	Oligo2	ZNF536
ZDHHC91	0	2.57395	0.911	0.333	0	Oligo2	ZDHHC9
EDN1	0	2.57057	0.506	0.24	0	Oligo2	EDN1
AL449403.21	0	2.56986	0.504	0.216	0	Oligo2	AL449403.2
TBC1D8B	0	2.56558	0.474	0.224	0	Oligo2	TBC1D8B
SHISA2	0	2.56215	0.598	0.166	0	Oligo2	SHISA2
S1PR5	0	2.56195	0.76	0.124	0	Oligo2	S1PR5
ELF11	0	2.55195	0.648	0.347	0	Oligo2	ELF1
AC022017.1	0	2.5472	0.523	0.094	0	Oligo2	AC022017.1
LRP10	0	2.54434	0.539	0.186	0	Oligo2	LRP10
TIE11	0	2.54008	0.596	0.213	0	Oligo2	TIE1
ZNF488	0	2.53356	0.706	0.26	0	Oligo2	ZNF488
MARCKSL1	0	2.53126	0.964	0.33	0	Oligo2	MARCKSL1
ELOVL1	0	2.5142	0.897	0.249	0	Oligo2	ELOVL1
KLRC4	0	2.5046	0.491	0.093	0	Oligo2	KLRC4
AC015712.4	0	2.50093	0.561	0.226	0	Oligo2	AC015712.4
AC104417.21	0	2.48251	0.596	0.131	0	Oligo2	AC104417.2
PIK3C2B	0	2.47572	0.943	0.388	0	Oligo2	PIK3C2B
CCDC1601	0	2.46258	0.67	0.271	0	Oligo2	CCDC160
AL353732.11	0	2.45961	0.517	0.211	0	Oligo2	AL353732.1
LARP6	0	2.44388	0.695	0.298	0	Oligo2	LARP6
PLEKHH1	0	2.43386	0.994	0.364	0	Oligo2	PLEKHH1
PLLP	0	2.41656	0.996	0.371	0	Oligo2	PLLP
TIMD4	0	2.41549	0.37	0.18	0	Oligo2	TIMD4
AL121956.4	0	2.40746	0.566	0.153	0	Oligo2	AL121956.4
PRIMA1	0	2.40731	0.861	0.272	0	Oligo2	PRIMA1
PIGC1	0	2.38722	0.609	0.302	0	Oligo2	PIGC
SEMA3B	0	2.35783	0.957	0.332	0	Oligo2	SEMA3B
LINC007071	0	2.35202	0.546	0.186	0	Oligo2	LINC00707
HHIP	0	2.32827	0.995	0.361	0	Oligo2	HHIP
KCNMB4	0	2.32683	0.874	0.401	0	Oligo2	KCNMB4
GIPR	0	2.32531	0.696	0.177	0	Oligo2	GIPR
LDLRAP11	0	2.32171	0.72	0.204	0	Oligo2	LDLRAP1
LINC01010	0	2.31881	0.801	0.244	0	Oligo2	LINC01010
LINC026151	0	2.30954	0.411	0.268	0	Oligo2	LINC02615
AC005837.11	0	2.30454	0.599	0.187	0	Oligo2	AC005837.1
AC099343.41	0	2.30238	0.626	0.232	0	Oligo2	AC099343.4
NMUR2	0	2.29438	0.602	0.174	0	Oligo2	NMUR2
NKX2-21	0	2.29259	0.597	0.267	0	Oligo2	NKX2-2
SPATA22	0	2.28076	0.706	0.234	0	Oligo2	SPATA22
AVEN1	0	2.27952	0.65	0.332	0	Oligo2	AVEN
SOX8	0	2.26724	0.892	0.283	0	Oligo2	SOX8
SEPTIN71	0	2.25652	0.991	0.387	0	Oligo2	SEPTIN7
ADAMTS141	0	2.25198	0.629	0.23	0	Oligo2	ADAMTS14
LANCL1-AS1	0	2.25197	0.531	0.272	0	Oligo2	LANCL1-AS1
AL137140.1	0	2.24935	0.484	0.216	0	Oligo2	AL137140.1
C21orf62-AS11	0	2.24557	0.526	0.305	0	Oligo2	C21orf62-AS1
HDAC2-AS2	0	2.24155	0.844	0.353	0	Oligo2	HDAC2-AS2
ZNF6761	0	2.23861	0.868	0.311	0	Oligo2	ZNF676
LINC01992	0	2.22842	0.622	0.179	0	Oligo2	LINC01992
PSMB9	0	2.22818	0.534	0.181	0	Oligo2	PSMB9
AGAP2-AS1	0	2.22211	0.453	0.112	0	Oligo2	AGAP2-AS1
OGFOD2	0	2.22107	0.413	0.223	0	Oligo2	OGFOD2
EFHD1	0	2.22053	0.91	0.338	0	Oligo2	EFHD1
IFNA13	0	2.20582	0.539	0.133	0	Oligo2	IFNA13
CDC42EP21	0	2.20563	0.531	0.216	0	Oligo2	CDC42EP2
CLEC14A1	0	2.20279	0.531	0.227	0	Oligo2	CLEC14A
AL031587.1	0	2.19915	0.635	0.166	0	Oligo2	AL031587.1
TSPAN15	0	2.19758	0.833	0.303	0	Oligo2	TSPAN15
AC022182.11	0	2.18145	0.677	0.305	0	Oligo2	AC022182.1
MATN2	0	2.15206	0.453	0.332	0	Oligo2	MATN2
CA14	0	2.15091	0.609	0.196	0	Oligo2	CA14
MOSPD2	0	2.14645	0.949	0.344	0	Oligo2	MOSPD2
CLMN1	0	2.1276	0.991	0.368	0	Oligo2	CLMN
NPIPB91	0	2.12469	0.583	0.225	0	Oligo2	NPIPB9
HMX11	0	2.1245	0.515	0.166	0	Oligo2	HMX1
AC096677.11	0	2.11284	0.678	0.264	0	Oligo2	AC096677.1
AC020907.1	0	2.0999	0.541	0.158	0	Oligo2	AC020907.1
DTHD1	0	2.08779	0.68	0.175	0	Oligo2	DTHD1
AC023283.1	0	2.07711	0.602	0.23	0	Oligo2	AC023283.1
AC026746.1	0	2.07355	0.655	0.186	0	Oligo2	AC026746.1
AATK1	0	2.07294	0.919	0.387	0	Oligo2	AATK
NPC11	0	2.0535	0.97	0.391	0	Oligo2	NPC1
AC116611.11	0	2.0471	0.529	0.251	0	Oligo2	AC116611.1
PACC1	0	2.04455	0.805	0.338	0	Oligo2	PACC1
IDI2-AS1	0	2.04187	0.543	0.267	0	Oligo2	IDI2-AS1
ZNF3671	0	2.03775	0.558	0.232	0	Oligo2	ZNF367
TST	0	2.03629	0.639	0.23	0	Oligo2	TST
AC005343.1	0	2.02773	0.638	0.159	0	Oligo2	AC005343.1
ZNF600	0	2.02591	0.478	0.247	0	Oligo2	ZNF600
FAM222A-AS1	0	2.01423	0.667	0.194	0	Oligo2	FAM222A-AS1
CA21	0	2.00247	0.781	0.3	0	Oligo2	CA2
AC091646.1	0	1.9921	0.502	0.213	0	Oligo2	AC091646.1
ICOSLG1	0	1.9868	0.861	0.274	0	Oligo2	ICOSLG
HHATL	0	1.97895	0.626	0.274	0	Oligo2	HHATL
ACP71	0	1.96946	0.59	0.249	0	Oligo2	ACP7
SH3TC2	0	1.9634	0.974	0.32	0	Oligo2	SH3TC2
AC012511.11	0	1.94199	0.561	0.223	0	Oligo2	AC012511.1
C9orf135	0	1.93575	0.489	0.111	0	Oligo2	C9orf135
AL590999.1	0	1.93381	0.502	0.163	0	Oligo2	AL590999.1
LINC00706	0	1.92262	0.611	0.178	0	Oligo2	LINC00706
ST3GAL5-AS11	0	1.915	0.818	0.231	0	Oligo2	ST3GAL5-AS1
PTBP21	0	1.91411	0.931	0.421	0	Oligo2	PTBP2
AC141257.21	0	1.90239	0.493	0.282	0	Oligo2	AC141257.2
SNHG18	0	1.90151	0.555	0.166	0	Oligo2	SNHG18
KIAA1958	0	1.89803	0.559	0.406	0	Oligo2	KIAA1958
GAB2	0	1.89772	0.868	0.466	0	Oligo2	GAB2
AIF1L	0	1.89647	0.856	0.254	0	Oligo2	AIF1L
IP6K3	0	1.89468	0.841	0.218	0	Oligo2	IP6K3
LINC02284	0	1.8838	0.336	0.226	0	Oligo2	LINC02284
PPP1R14A1	0	1.88122	0.967	0.265	0	Oligo2	PPP1R14A
SLC38A2	0	1.8807	0.853	0.362	0	Oligo2	SLC38A2
OLMALINC	0	1.88002	0.796	0.355	0	Oligo2	OLMALINC
AC117382.2	0	1.87968	0.351	0.136	0	Oligo2	AC117382.2
SMIM5	0	1.87012	0.796	0.203	0	Oligo2	SMIM5
LINC016781	0	1.86903	0.728	0.225	0	Oligo2	LINC01678
AC004522.5	0	1.86138	0.422	0.209	0	Oligo2	AC004522.5
CLDN141	0	1.85659	0.591	0.236	0	Oligo2	CLDN14
PLAAT3	0	1.85388	0.958	0.359	0	Oligo2	PLAAT3
AL672277.1	0	1.85282	0.59	0.272	0	Oligo2	AL672277.1
LINC01159	0	1.85116	0.559	0.201	0	Oligo2	LINC01159
SCUBE1	0	1.83478	0.258	0.128	0	Oligo2	SCUBE1
AC027307.2	0	1.82082	0.557	0.136	0	Oligo2	AC027307.2
SALL1	0	1.81889	0.68	0.275	0	Oligo2	SALL1
AL121820.3	0	1.81866	0.356	0.136	0	Oligo2	AL121820.3
GXYLT21	0	1.81658	0.634	0.334	0	Oligo2	GXYLT2
DNAJC221	0	1.80783	0.734	0.193	0	Oligo2	DNAJC22
AC106729.1	0	1.80766	0.51	0.252	0	Oligo2	AC106729.1
SVEP1	0	1.80601	0.983	0.364	0	Oligo2	SVEP1
LINC00640	0	1.80451	0.568	0.179	0	Oligo2	LINC00640
C10orf90	0	1.80422	0.996	0.41	0	Oligo2	C10orf90
NXPE31	0	1.79495	0.838	0.356	0	Oligo2	NXPE3
PRICKLE1	0	1.79234	0.031	0.262	0	Oligo2	PRICKLE1
ENPP2	0	1.79119	0.998	0.371	0	Oligo2	ENPP2
LEF1	0	1.79034	0.382	0.18	0	Oligo2	LEF1
GLIPR2	0	1.78765	0.763	0.294	0	Oligo2	GLIPR2
HEPACAM	0	1.78734	0.827	0.309	0	Oligo2	HEPACAM
SLC5A11	0	1.78728	0.805	0.283	0	Oligo2	SLC5A11
TMTC4	0	1.78102	0.974	0.385	0	Oligo2	TMTC4
AL513190.1	0	1.77938	0.306	0.147	0	Oligo2	AL513190.1
AL645944.2	0	1.76326	0.33	0.102	0	Oligo2	AL645944.2
AL109910.1	0	1.76055	0.71	0.209	0	Oligo2	AL109910.1
CR21	0	1.76035	0.564	0.228	0	Oligo2	CR2
FLNC1	0	1.75188	0.628	0.233	0	Oligo2	FLNC
AC060234.1	0	1.72777	0.255	0.096	0	Oligo2	AC060234.1
AL445524.11	0	1.72269	0.539	0.226	0	Oligo2	AL445524.1
AC104383.2	0	1.7181	0.485	0.228	0	Oligo2	AC104383.2
AC007406.4	0	1.71675	0.602	0.142	0	Oligo2	AC007406.4
TRIM56	0	1.7101	0.649	0.26	0	Oligo2	TRIM56
PRKCQ	0	1.70839	0.829	0.311	0	Oligo2	PRKCQ
MDFIC2	0	1.70793	0.667	0.192	0	Oligo2	MDFIC2
DYSF1	0	1.70779	0.548	0.307	0	Oligo2	DYSF
AP000282.11	0	1.69996	0.819	0.334	0	Oligo2	AP000282.1
APOBEC3H	0	1.69951	0.419	0.16	0	Oligo2	APOBEC3H
AL033527.41	0	1.69488	0.688	0.224	0	Oligo2	AL033527.4
AL162391.1	0	1.68414	0.519	0.148	0	Oligo2	AL162391.1
RFFL	0	1.66898	0.884	0.388	0	Oligo2	RFFL
RBP71	0	1.66683	0.594	0.28	0	Oligo2	RBP7
AL121908.1	0	1.66525	0.527	0.162	0	Oligo2	AL121908.1
AC016383.2	0	1.66416	0.655	0.28	0	Oligo2	AC016383.2
CDC20	0	1.66193	0.425	0.137	0	Oligo2	CDC20
TLE4	0	1.64456	0.662	0.401	0	Oligo2	TLE4
LINC01792	0	1.64399	0.962	0.297	0	Oligo2	LINC01792
ICK1	0	1.63429	0.924	0.36	0	Oligo2	ICK
ROR1	0	1.63315	0.62	0.292	0	Oligo2	ROR1
AC019068.11	0	1.63227	0.493	0.263	0	Oligo2	AC019068.1
LINC003511	0	1.62247	0.513	0.203	0	Oligo2	LINC00351
DGUOK-AS1	0	1.6219	0.511	0.203	0	Oligo2	DGUOK-AS1
TRPM11	0	1.61963	0.739	0.258	0	Oligo2	TRPM1
ABCG11	0	1.61813	0.833	0.375	0	Oligo2	ABCG1
FP565260.31	0	1.61629	0.559	0.187	0	Oligo2	FP565260.3
AC005920.1	0	1.6137	0.637	0.226	0	Oligo2	AC005920.1
AC092364.1	0	1.61063	0.471	0.162	0	Oligo2	AC092364.1
AL513128.31	0	1.60307	0.58	0.262	0	Oligo2	AL513128.3
ZDHHC121	0	1.59832	0.522	0.22	0	Oligo2	ZDHHC12
AL033384.2	0	1.59595	0.537	0.183	0	Oligo2	AL033384.2
LINC00251	0	1.59563	0.458	0.123	0	Oligo2	LINC00251
CAHM	0	1.58651	0.671	0.183	0	Oligo2	CAHM
DIP2B1	0	1.58186	0.988	0.43	0	Oligo2	DIP2B
TMTC21	0	1.5803	0.992	0.41	0	Oligo2	TMTC2
AC007786.1	0	1.58025	0.645	0.222	0	Oligo2	AC007786.1
CYB5R2	0	1.57847	0.707	0.238	0	Oligo2	CYB5R2
SEMA6A1	0	1.57267	0.975	0.414	0	Oligo2	SEMA6A
AC016597.1	0	1.56668	0.907	0.318	0	Oligo2	AC016597.1
LINC00638	0	1.55682	0.337	0.138	0	Oligo2	LINC00638
CLIC4	0	1.55648	0.969	0.367	0	Oligo2	CLIC4
TTLL71	0	1.5558	0.994	0.374	0	Oligo2	TTLL7
ZBTB44-DT	0	1.55536	0.498	0.224	0	Oligo2	ZBTB44-DT
AC011407.1	0	1.55344	0.447	0.16	0	Oligo2	AC011407.1
CLIP41	0	1.55268	0.661	0.41	0	Oligo2	CLIP4
AC002428.2	0	1.55149	0.518	0.216	0	Oligo2	AC002428.2
LINC01221	0	1.5507	0.51	0.173	0	Oligo2	LINC01221
ATG4C	0	1.54439	0.965	0.389	0	Oligo2	ATG4C
KDR	0	1.53992	0.592	0.192	0	Oligo2	KDR
AL359555.4	0	1.53967	0.478	0.147	0	Oligo2	AL359555.4
VAMP8	0	1.53656	0.709	0.217	0	Oligo2	VAMP8
AC098820.1	0	1.5321	0.507	0.179	0	Oligo2	AC098820.1
AC092117.11	0	1.53146	0.51	0.199	0	Oligo2	AC092117.1
CHST6	0	1.53062	0.505	0.235	0	Oligo2	CHST6
FAM178B	0	1.52869	0.603	0.271	0	Oligo2	FAM178B
ATF31	0	1.52282	0.572	0.239	0	Oligo2	ATF3
FAM227B1	0	1.51599	0.469	0.317	0	Oligo2	FAM227B
TMC71	0	1.51288	0.883	0.331	0	Oligo2	TMC7
TSSK61	0	1.51059	0.505	0.216	0	Oligo2	TSSK6
GPD11	0	1.50792	0.715	0.235	0	Oligo2	GPD1
PIP4K2A	0	1.50482	0.999	0.387	0	Oligo2	PIP4K2A
PLUT	0	1.50165	0.481	0.188	0	Oligo2	PLUT
OLAH	0	1.50148	0.33	0.121	0	Oligo2	OLAH
CAVIN11	0	1.50031	0.691	0.182	0	Oligo2	CAVIN1
TEX14	0	1.49837	0.487	0.263	0	Oligo2	TEX14
TMEM144	0	1.49835	0.999	0.364	0	Oligo2	TMEM144
AC100778.3	0	1.4967	0.371	0.117	0	Oligo2	AC100778.3
AC015983.2	0	1.49507	0.399	0.2	0	Oligo2	AC015983.2
LINC012991	0	1.49264	0.868	0.21	0	Oligo2	LINC01299
HAPLN2	0	1.49263	0.978	0.341	0	Oligo2	HAPLN2
AC117386.21	0	1.48943	0.541	0.35	0	Oligo2	AC117386.2
TSPO	0	1.48028	0.575	0.232	0	Oligo2	TSPO
AC007679.1	0	1.47898	0.521	0.248	0	Oligo2	AC007679.1
TEAD3	0	1.46215	0.302	0.127	0	Oligo2	TEAD3
PLEKHF1	0	1.45995	0.648	0.206	0	Oligo2	PLEKHF1
SLC45A3	0	1.45445	0.756	0.206	0	Oligo2	SLC45A3
MND11	0	1.45226	0.595	0.251	0	Oligo2	MND1
SAXO11	0	1.4481	0.455	0.25	0	Oligo2	SAXO1
GNAO11	0	1.43493	0.833	0.383	0	Oligo2	GNAO1
AC092881.2	0	1.43051	0.585	0.226	0	Oligo2	AC092881.2
SIM21	0	1.43041	0.585	0.199	0	Oligo2	SIM2
RBP11	0	1.42752	0.513	0.225	0	Oligo2	RBP1
MAGEC31	0	1.42604	0.509	0.278	0	Oligo2	MAGEC3
LINC01232	0	1.42408	0.514	0.214	0	Oligo2	LINC01232
ARRDC2	0	1.4217	0.68	0.245	0	Oligo2	ARRDC2
TPRG1-AS1	0	1.42112	0.467	0.14	0	Oligo2	TPRG1-AS1
NPTX21	0	1.41826	0.387	0.243	0	Oligo2	NPTX2
FAM53B1	0	1.41771	0.628	0.387	0	Oligo2	FAM53B
ZAP70	0	1.4153	0.324	0.18	0	Oligo2	ZAP70
UBL7-AS11	0	1.41017	0.501	0.258	0	Oligo2	UBL7-AS1
CTNNA11	0	1.40847	0.693	0.404	0	Oligo2	CTNNA1
ABCA81	0	1.40379	0.983	0.34	0	Oligo2	ABCA8
AP000477.31	0	1.40355	0.671	0.213	0	Oligo2	AP000477.3
AL354793.11	0	1.39753	0.7	0.31	0	Oligo2	AL354793.1
FMO4	0	1.39728	0.53	0.236	0	Oligo2	FMO4
COLGALT2	0	1.39496	0.867	0.392	0	Oligo2	COLGALT2
HSH2D1	0	1.3907	0.546	0.239	0	Oligo2	HSH2D
AL133325.21	0	1.38992	0.579	0.226	0	Oligo2	AL133325.2
CLCA41	0	1.38598	0.592	0.187	0	Oligo2	CLCA4
CCN5	0	1.372	0.619	0.212	0	Oligo2	CCN5
TARID	0	1.36925	0.411	0.202	0	Oligo2	TARID
COLEC12	0	1.36911	0.518	0.19	0	Oligo2	COLEC12
WFDC10B	0	1.36513	0.409	0.245	0	Oligo2	WFDC10B
AL034405.11	0	1.35888	0.66	0.261	0	Oligo2	AL034405.1
NKAIN11	0	1.35655	0.555	0.28	0	Oligo2	NKAIN1
EME1	0	1.34792	0.502	0.216	0	Oligo2	EME1
LIPA	0	1.34518	0.893	0.4	0	Oligo2	LIPA
PLS3	0	1.33861	0.806	0.378	0	Oligo2	PLS3
NPB	0	1.33583	0.483	0.177	0	Oligo2	NPB
SYT91	0	1.33233	0.644	0.35	0	Oligo2	SYT9
ANKRD22	0	1.32661	0.327	0.228	0	Oligo2	ANKRD22
ZIC1	0	1.32619	0.957	0.4	0	Oligo2	ZIC1
AP001468.1	0	1.3164	0.327	0.125	0	Oligo2	AP001468.1
TNRC6C-AS1	0	1.31052	0.771	0.254	0	Oligo2	TNRC6C-AS1
CAPN131	0	1.30976	0.634	0.241	0	Oligo2	CAPN13
ARAP21	0	1.30683	0.966	0.4	0	Oligo2	ARAP2
SLC44A11	0	1.30109	0.997	0.375	0	Oligo2	SLC44A1
ZEB2-AS11	0	1.28292	0.642	0.227	0	Oligo2	ZEB2-AS1
GATM	0	1.27921	0.901	0.35	0	Oligo2	GATM
CRNDE	0	1.2772	0.525	0.236	0	Oligo2	CRNDE
PDE11A	0	1.26816	0.516	0.241	0	Oligo2	PDE11A
GINS41	0	1.26815	0.645	0.269	0	Oligo2	GINS4
LSS	0	1.26372	0.872	0.369	0	Oligo2	LSS
LINC01630	0	1.26293	0.961	0.366	0	Oligo2	LINC01630
QKI1	0	1.26062	0.999	0.481	0	Oligo2	QKI
EDA2R	0	1.25425	0.656	0.239	0	Oligo2	EDA2R
TFEB	0	1.25047	0.782	0.306	0	Oligo2	TFEB
PLD11	0	1.24979	0.967	0.369	0	Oligo2	PLD1
SELENOP	0	1.24712	0.892	0.266	0	Oligo2	SELENOP
LINC01144	0	1.24141	0.273	0.127	0	Oligo2	LINC01144
AF001548.21	0	1.23578	0.548	0.217	0	Oligo2	AF001548.2
SGK11	0	1.23152	0.98	0.442	0	Oligo2	SGK1
LINC01170	0	1.23036	0.924	0.347	0	Oligo2	LINC01170
PLS3-AS11	0	1.22347	0.46	0.25	0	Oligo2	PLS3-AS1
HIPK2	0	1.21666	0.975	0.436	0	Oligo2	HIPK2
AC055822.1	0	1.2104	0.562	0.184	0	Oligo2	AC055822.1
AC073529.11	0	1.20771	0.511	0.287	0	Oligo2	AC073529.1
OPALIN	0	1.20378	0.98	0.299	0	Oligo2	OPALIN
MIR17HG	0	1.2019	0.59	0.173	0	Oligo2	MIR17HG
ZFP57	0	1.20005	0.566	0.099	0	Oligo2	ZFP57
CCDC9B	0	1.19799	0.558	0.28	0	Oligo2	CCDC9B
CLDN151	0	1.19484	0.497	0.226	0	Oligo2	CLDN15
LINC015541	0	1.19099	0.592	0.225	0	Oligo2	LINC01554
NCAPH	0	1.1897	0.511	0.151	0	Oligo2	NCAPH
ARHGAP23	0	1.18718	0.9	0.375	0	Oligo2	ARHGAP23
RYBP	0	1.18498	0.941	0.381	0	Oligo2	RYBP
OLIG1	0	1.17156	0.964	0.286	0	Oligo2	OLIG1
TK11	0	1.17012	0.452	0.169	0	Oligo2	TK1
AC004381.11	0	1.17003	0.621	0.259	0	Oligo2	AC004381.1
AC020909.2	0	1.16864	0.787	0.238	0	Oligo2	AC020909.2
CNTN2	0	1.16583	0.988	0.335	0	Oligo2	CNTN2
AQP6	0	1.16501	0.5	0.163	0	Oligo2	AQP6
AC078881.11	0	1.1619	0.645	0.351	0	Oligo2	AC078881.1
AC096564.1	0	1.15901	0.758	0.332	0	Oligo2	AC096564.1
BEST11	0	1.15649	0.908	0.275	0	Oligo2	BEST1
PXK	0	1.15197	0.991	0.381	0	Oligo2	PXK
KLRC3	0	1.14944	0.526	0.165	0	Oligo2	KLRC3
FNBP11	0	1.14867	0.933	0.427	0	Oligo2	FNBP1
AC132938.3	0	1.14506	0.419	0.125	0	Oligo2	AC132938.3
AC068305.2	0	1.13703	0.571	0.169	0	Oligo2	AC068305.2
APLN	0	1.13419	0.496	0.202	0	Oligo2	APLN
NEK3	0	1.132	0.925	0.349	0	Oligo2	NEK3
C1orf87	0	1.11749	0.296	0.115	0	Oligo2	C1orf87
AC009063.3	0	1.11705	0.503	0.201	0	Oligo2	AC009063.3
HS3ST51	0	1.11317	0.894	0.413	0	Oligo2	HS3ST5
ZNF146	0	1.11224	0.848	0.393	0	Oligo2	ZNF146
ACE2	0	1.11198	0.292	0.158	0	Oligo2	ACE2
HIST2H2BE	0	1.11153	0.541	0.221	0	Oligo2	HIST2H2BE
AP001059.2	0	1.10634	0.519	0.177	0	Oligo2	AP001059.2
SYNGR2	0	1.10574	0.718	0.207	0	Oligo2	SYNGR2
LLGL2	0	1.10544	0.515	0.2	0	Oligo2	LLGL2
CENPK1	0	1.10134	0.587	0.244	0	Oligo2	CENPK
AC063919.11	0	1.09823	0.689	0.238	0	Oligo2	AC063919.1
LINC02378	0	1.09329	0.37	0.183	0	Oligo2	LINC02378
FAM13C1	0	1.07895	0.955	0.4	0	Oligo2	FAM13C
HMSD	0	1.06279	0.654	0.213	0	Oligo2	HMSD
KCNJ2	0	1.05449	0.76	0.28	0	Oligo2	KCNJ2
GPSM2	0	1.05394	0.759	0.361	0	Oligo2	GPSM2
UGT8	0	1.0494	0.995	0.37	0	Oligo2	UGT8
PAQR6	0	1.04872	0.58	0.199	0	Oligo2	PAQR6
BX649632.1	0	1.04312	0.547	0.189	0	Oligo2	BX649632.1
CDH191	0	1.04208	0.978	0.34	0	Oligo2	CDH19
AC023787.2	0	1.03986	0.623	0.237	0	Oligo2	AC023787.2
CEP1281	0	1.03342	0.528	0.345	0	Oligo2	CEP128
PLXNB3	0	1.03028	0.609	0.19	0	Oligo2	PLXNB3
AC004158.11	0	1.02775	0.877	0.368	0	Oligo2	AC004158.1
AL512328.11	0	1.02378	0.624	0.229	0	Oligo2	AL512328.1
FRMD4B1	0	1.0236	0.985	0.439	0	Oligo2	FRMD4B
LAMA21	0	1.01755	0.829	0.289	0	Oligo2	LAMA2
AC092017.4	0	1.00652	0.32	0.153	0	Oligo2	AC092017.4
CPB1	0	1.00391	0.782	0.192	0	Oligo2	CPB1
AC019117.1	0	1.00074	0.435	0.22	0	Oligo2	AC019117.1
TKTL1	0	0.998957	0.316	0.131	0	Oligo2	TKTL1
AC067930.81	0	0.994916	0.467	0.244	0	Oligo2	AC067930.8
AL591043.21	0	0.992013	0.432	0.274	0	Oligo2	AL591043.2
AC093791.2	0	0.988781	0.536	0.24	0	Oligo2	AC093791.2
AC024475.31	0	0.978956	0.449	0.244	0	Oligo2	AC024475.3
PCDH171	0	0.975841	0.521	0.369	0	Oligo2	PCDH17
PTMA	0	0.971015	0.85	0.375	0	Oligo2	PTMA
CCR9	0	0.960254	0.267	0.101	0	Oligo2	CCR9
SNHG261	0	0.952208	0.698	0.253	0	Oligo2	SNHG26
AC111152.2	0	0.936705	0.567	0.159	0	Oligo2	AC111152.2
AC004466.11	0	0.93518	0.616	0.222	0	Oligo2	AC004466.1
RNF220	0	0.932575	0.996	0.38	0	Oligo2	RNF220
AC007292.2	0	0.931642	0.363	0.175	0	Oligo2	AC007292.2
GNAI1	0	0.930377	0.891	0.398	0	Oligo2	GNAI1
NHLH2	0	0.926172	0.561	0.217	0	Oligo2	NHLH2
CPB2	0	0.918861	0.723	0.194	0	Oligo2	CPB2
LINC00844	0	0.91525	0.947	0.339	0	Oligo2	LINC00844
AL589787.21	0	0.914318	0.587	0.232	0	Oligo2	AL589787.2
TMEM246-AS11	0	0.910409	0.727	0.271	0	Oligo2	TMEM246-AS1
FAM222A1	0	0.908057	0.795	0.313	0	Oligo2	FAM222A
LPGAT1	0	0.907727	0.968	0.385	0	Oligo2	LPGAT1
UNC5CL1	0	0.906605	0.493	0.258	0	Oligo2	UNC5CL
GAL3ST1	0	0.906022	0.616	0.242	0	Oligo2	GAL3ST1
LCP1	0	0.898658	0.726	0.26	0	Oligo2	LCP1
CBFB1	0	0.89326	0.876	0.413	0	Oligo2	CBFB
AC023886.1	0	0.891675	0.501	0.205	0	Oligo2	AC023886.1
RHOC	0	0.888797	0.386	0.138	0	Oligo2	RHOC
ALCAM1	0	0.886611	0.966	0.501	0	Oligo2	ALCAM
LDB3	0	0.884098	0.976	0.348	0	Oligo2	LDB3
AC025038.11	0	0.880835	0.6	0.208	0	Oligo2	AC025038.1
HSD17B8	0	0.873605	0.44	0.138	0	Oligo2	HSD17B8
AL357500.1	0	0.872803	0.414	0.148	0	Oligo2	AL357500.1
AC104435.2	0	0.868429	0.43	0.15	0	Oligo2	AC104435.2
TXNIP	0	0.867962	0.917	0.374	0	Oligo2	TXNIP
TNFAIP61	0	0.867834	0.867	0.236	0	Oligo2	TNFAIP6
GPRC5D1	0	0.867284	0.433	0.154	0	Oligo2	GPRC5D
AGER	0	0.862057	0.474	0.246	0	Oligo2	AGER
AC079352.11	0	0.855099	0.882	0.386	0	Oligo2	AC079352.1
LSMEM21	0	0.852299	0.593	0.189	0	Oligo2	LSMEM2
CNKSR31	0	0.849787	0.69	0.308	0	Oligo2	CNKSR3
AL160035.1	0	0.827629	0.486	0.208	0	Oligo2	AL160035.1
AC142472.1	0	0.825824	0.448	0.266	0	Oligo2	AC142472.1
AC012178.1	0	0.82129	0.48	0.242	0	Oligo2	AC012178.1
DNAJC61	0	0.819754	0.981	0.388	0	Oligo2	DNAJC6
AC005845.1	0	0.815966	0.502	0.163	0	Oligo2	AC005845.1
TMPRSS51	0	0.814429	0.773	0.294	0	Oligo2	TMPRSS5
HSPB21	0	0.813435	0.571	0.244	0	Oligo2	HSPB2
MIR181A2HG1	0	0.807736	0.855	0.392	0	Oligo2	MIR181A2HG
LRRC1	0	0.805823	0.869	0.38	0	Oligo2	LRRC1
APLF	0	0.799956	0.502	0.271	0	Oligo2	APLF
NLRC5	0	0.799582	0.349	0.227	0	Oligo2	NLRC5
BIN1	0	0.797878	0.953	0.4	0	Oligo2	BIN1
LINC02839	0	0.792132	0.448	0.12	0	Oligo2	LINC02839
ZFHX4-AS11	0	0.790644	0.495	0.209	0	Oligo2	ZFHX4-AS1
DNAH17-AS1	0	0.788449	0.586	0.156	0	Oligo2	DNAH17-AS1
AC112484.5	0	0.786829	0.516	0.095	0	Oligo2	AC112484.5
NUTM2A-AS11	0	0.786583	0.758	0.424	0	Oligo2	NUTM2A-AS1
AC090061.1	0	0.784839	0.418	0.222	0	Oligo2	AC090061.1
EML3	0	0.783708	0.484	0.224	0	Oligo2	EML3
BDKRB21	0	0.783014	0.688	0.25	0	Oligo2	BDKRB2
RHBDL2	0	0.779638	0.639	0.365	0	Oligo2	RHBDL2
AL162717.1	0	0.765258	0.372	0.159	0	Oligo2	AL162717.1
RPS6KA1	0	0.764865	0.61	0.235	0	Oligo2	RPS6KA1
DDO1	0	0.761509	0.705	0.27	0	Oligo2	DDO
AC018647.11	0	0.75832	0.797	0.207	0	Oligo2	AC018647.1
AL365259.11	0	0.75828	0.726	0.208	0	Oligo2	AL365259.1
AC007216.2	0	0.752888	0.507	0.181	0	Oligo2	AC007216.2
CREB5	0	0.752112	0.999	0.397	0	Oligo2	CREB5
CARNS1	0	0.751483	0.994	0.322	0	Oligo2	CARNS1
AC026341.11	0	0.747641	0.441	0.273	0	Oligo2	AC026341.1
AC010761.21	0	0.733941	0.432	0.215	0	Oligo2	AC010761.2
ADAMTS1	0	0.729899	0.566	0.19	0	Oligo2	ADAMTS1
DOCK10	0	0.724568	0.998	0.502	0	Oligo2	DOCK10
LINC01572	0	0.723856	0.7	0.303	0	Oligo2	LINC01572
AC100786.11	0	0.723068	0.563	0.194	0	Oligo2	AC100786.1
FAM225A1	0	0.722111	0.397	0.162	0	Oligo2	FAM225A
LRRC63	0	0.717392	0.779	0.291	0	Oligo2	LRRC63
SLC7A14-AS1	0	0.712549	0.988	0.366	0	Oligo2	SLC7A14-AS1
AL162385.21	0	0.707388	0.544	0.245	0	Oligo2	AL162385.2
RBP4	0	0.704488	0.305	0.183	0	Oligo2	RBP4
NCKAP5	0	0.704095	0.972	0.479	0	Oligo2	NCKAP5
TRPV5	0	0.692153	0.699	0.214	0	Oligo2	TRPV5
CMTM5	0	0.684431	0.82	0.226	0	Oligo2	CMTM5
AP001830.1	0	0.682987	0.478	0.188	0	Oligo2	AP001830.1
AL360181.11	0	0.680048	0.533	0.241	0	Oligo2	AL360181.1
TGFA1	0	0.678686	0.749	0.284	0	Oligo2	TGFA
GABRE	0	0.672841	0.389	0.328	0	Oligo2	GABRE
EVA1C1	0	0.671312	0.888	0.42	0	Oligo2	EVA1C
SLAIN1	0	0.666303	0.996	0.411	0	Oligo2	SLAIN1
AC091214.1	0	0.664991	0.585	0.168	0	Oligo2	AC091214.1
CCDC122	0	0.656321	0.602	0.299	0	Oligo2	CCDC122
AC061958.11	0	0.652823	0.761	0.229	0	Oligo2	AC061958.1
ROBO41	0	0.6414	0.382	0.216	0	Oligo2	ROBO4
LANCL1	0	0.634961	0.952	0.397	0	Oligo2	LANCL1
GAB1	0	0.626685	0.933	0.415	0	Oligo2	GAB1
LINC02814	0	0.620109	0.636	0.233	0	Oligo2	LINC02814
CYP2J2	0	0.61912	0.679	0.282	0	Oligo2	CYP2J2
CDKN2B1	0	0.618163	0.596	0.212	0	Oligo2	CDKN2B
USP321	0	0.616166	0.699	0.418	0	Oligo2	USP32
HPN	0	0.61513	0.616	0.272	0	Oligo2	HPN
AC113370.11	0	0.612277	0.64	0.28	0	Oligo2	AC113370.1
SGK3	0	0.610269	0.741	0.422	0	Oligo2	SGK3
ZNF7041	0	0.60466	0.825	0.455	0	Oligo2	ZNF704
PMP2	0	0.592116	0.632	0.225	0	Oligo2	PMP2
GPIHBP1	0	0.588793	0.635	0.199	0	Oligo2	GPIHBP1
MATN1-AS1	0	0.587922	0.582	0.219	0	Oligo2	MATN1-AS1
TESMIN	0	0.58792	0.411	0.168	0	Oligo2	TESMIN
ABTB21	0	0.584016	0.837	0.356	0	Oligo2	ABTB2
PRR5L	0	0.576338	0.913	0.336	0	Oligo2	PRR5L
GSN	0	0.575607	0.971	0.404	0	Oligo2	GSN
AC140168.1	0	0.574121	0.43	0.235	0	Oligo2	AC140168.1
CTNNA31	0	0.571062	1	0.383	0	Oligo2	CTNNA3
GREM1	0	0.570612	0.897	0.278	0	Oligo2	GREM1
GABRR2	0	0.555192	0.395	0.199	0	Oligo2	GABRR2
SEPTIN8	0	0.554039	0.615	0.349	0	Oligo2	SEPTIN8
DAAM2	0	0.551966	0.947	0.384	0	Oligo2	DAAM2
SLC10A61	0	0.548936	0.4	0.24	0	Oligo2	SLC10A6
DNM31	0	0.534661	0.97	0.443	0	Oligo2	DNM3
AC004943.21	0	0.530467	0.398	0.281	0	Oligo2	AC004943.2
TMEM2351	0	0.524837	0.944	0.294	0	Oligo2	TMEM235
MAP4K5	0	0.522601	0.831	0.405	0	Oligo2	MAP4K5
EPHB1	0	0.522471	0.045	0.258	0	Oligo2	EPHB1
TRPV61	0	0.521348	0.683	0.232	0	Oligo2	TRPV6
PPP1R13L1	0	0.520985	0.543	0.238	0	Oligo2	PPP1R13L
NFKB2	0	0.518177	0.284	0.136	0	Oligo2	NFKB2
AC130710.1	0	0.517888	0.322	0.163	0	Oligo2	AC130710.1
SLC48A11	0	0.516481	0.83	0.319	0	Oligo2	SLC48A1
ITGAD	0	0.511283	0.337	0.112	0	Oligo2	ITGAD
AL139383.11	0	0.511281	0.595	0.325	0	Oligo2	AL139383.1
DUSP23	0	0.509894	0.539	0.215	0	Oligo2	DUSP23
AC068193.11	0	0.509275	0.66	0.229	0	Oligo2	AC068193.1
SH3BP41	0	0.507461	0.918	0.302	0	Oligo2	SH3BP4
SEMA3C	0	0.500345	0.782	0.332	0	Oligo2	SEMA3C
PLIN31	0	0.499341	0.649	0.295	0	Oligo2	PLIN3
ADSSL1	0	0.497604	0.521	0.235	0	Oligo2	ADSSL1
LINC01206	0	0.496313	0.469	0.145	0	Oligo2	LINC01206
SKAP1-AS11	0	0.493484	0.507	0.324	0	Oligo2	SKAP1-AS1
NIPAL41	0	0.487969	0.7	0.188	0	Oligo2	NIPAL4
CDK191	0	0.486362	0.961	0.409	0	Oligo2	CDK19
HAGLR	0	0.484053	0.494	0.145	0	Oligo2	HAGLR
BARD1	0	0.482768	0.451	0.279	0	Oligo2	BARD1
AL139294.1	0	0.472191	0.778	0.275	0	Oligo2	AL139294.1
ASTN2-AS1	0	0.472177	0.493	0.201	0	Oligo2	ASTN2-AS1
SLCO3A11	0	0.467473	0.969	0.412	0	Oligo2	SLCO3A1
AL109659.1	0	0.461166	0.298	0.128	0	Oligo2	AL109659.1
AC245427.2	0	0.459849	0.594	0.194	0	Oligo2	AC245427.2
LINC01978	0	0.459196	0.499	0.161	0	Oligo2	LINC01978
AL031587.41	0	0.456865	0.84	0.269	0	Oligo2	AL031587.4
C8orf37-AS1	0	0.450349	0.276	0.194	0	Oligo2	C8orf37-AS1
AC011483.11	0	0.448375	0.498	0.217	0	Oligo2	AC011483.1
YPEL2	0	0.444907	0.79	0.373	0	Oligo2	YPEL2
AC091932.11	0	0.443038	0.431	0.163	0	Oligo2	AC091932.1
AC007262.2	0	0.441021	0.548	0.348	0	Oligo2	AC007262.2
NFKBIZ1	0	0.439992	0.768	0.34	0	Oligo2	NFKBIZ
IRGM	0	0.431372	0.331	0.134	0	Oligo2	IRGM
TCP11L2	0	0.42486	0.821	0.309	0	Oligo2	TCP11L2
LINC008911	0	0.42346	0.841	0.25	0	Oligo2	LINC00891
DEPDC71	0	0.420102	0.546	0.219	0	Oligo2	DEPDC7
BDH2	0	0.414557	0.466	0.198	0	Oligo2	BDH2
ARHGAP21	0	0.413806	0.972	0.417	0	Oligo2	ARHGAP21
LRIG3	0	0.400834	0.575	0.206	0	Oligo2	LRIG3
KCNAB11	0	0.391328	0.68	0.247	0	Oligo2	KCNAB1
NT5DC11	0	0.38471	0.735	0.351	0	Oligo2	NT5DC1
LRAT	0	0.38191	0.344	0.203	0	Oligo2	LRAT
ITM2A	0	0.37808	0.7	0.202	0	Oligo2	ITM2A
APBB21	0	0.377725	0.952	0.42	0	Oligo2	APBB2
PROCA1	0	0.375409	0.553	0.22	0	Oligo2	PROCA1
CDKN2B-AS1	0	0.374674	0.497	0.283	0	Oligo2	CDKN2B-AS1
CDK18	0	0.372057	0.938	0.33	0	Oligo2	CDK18
AP000547.3	0	0.371488	0.741	0.247	0	Oligo2	AP000547.3
STK32	0	0.367043	0.648	0.387	0	Oligo2	STK3
TRIM62	0	0.365923	0.701	0.363	0	Oligo2	TRIM62
CD221	0	0.363858	0.937	0.341	0	Oligo2	CD22
CLEC2A	0	0.361076	0.492	0.145	0	Oligo2	CLEC2A
AL121890.3	0	0.359847	0.33	0.138	0	Oligo2	AL121890.3
GCNT11	0	0.358398	0.732	0.295	0	Oligo2	GCNT1
RASSF2	0	0.339484	0.977	0.365	0	Oligo2	RASSF2
AC011416.3	0	0.335567	0.458	0.24	0	Oligo2	AC011416.3
AC007681.11	0	0.330271	0.535	0.277	0	Oligo2	AC007681.1
ITGA2	0	0.324552	0.963	0.324	0	Oligo2	ITGA2
LAP3	0	0.324363	0.555	0.26	0	Oligo2	LAP3
AC105941.11	0	0.32258	0.817	0.231	0	Oligo2	AC105941.1
YEATS2-AS11	0	0.319522	0.826	0.225	0	Oligo2	YEATS2-AS1
AL133325.3	0	0.318999	0.613	0.242	0	Oligo2	AL133325.3
UNC5B	0	0.318059	0.751	0.332	0	Oligo2	UNC5B
TMCC3	0	0.313621	0.872	0.396	0	Oligo2	TMCC3
SGMS11	0	0.312002	0.919	0.439	0	Oligo2	SGMS1
CENPE	0	0.307326	0.493	0.263	0	Oligo2	CENPE
LINC020731	0	0.306788	0.668	0.249	0	Oligo2	LINC02073
AL354809.1	0	0.280948	0.875	0.308	0	Oligo2	AL354809.1
PDE1C	0	0.280767	0.995	0.424	0	Oligo2	PDE1C
LILRB3	6.25e-308	0.748685	0.26	0.169	4.22e-304	Oligo2	LILRB3
ITPRIPL1	6.63e-308	1.9035	0.271	0.167	4.48e-304	Oligo2	ITPRIPL1
LINC01695	7.63e-308	1.72282	0.343	0.244	5.15e-304	Oligo2	LINC01695
OMD	3.67e-307	3.62159	0.429	0.159	2.48e-303	Oligo2	OMD
ID3	3.27e-303	2.06448	0.486	0.105	2.21e-299	Oligo2	ID3
AC083862.21	7.61e-303	1.85748	0.364	0.252	5.14e-299	Oligo2	AC083862.2
RPL34-AS1	3.92e-301	0.840115	0.285	0.225	2.64e-297	Oligo2	RPL34-AS1
ODF3L21	4.76e-301	0.758279	0.355	0.204	3.21e-297	Oligo2	ODF3L2
MMS22L	2.12e-297	2.06076	0.365	0.264	1.43e-293	Oligo2	MMS22L
AL121956.6	3.69e-291	2.06193	0.44	0.192	2.49e-287	Oligo2	AL121956.6
PPA11	1.37e-290	0.277804	0.49	0.332	9.23e-287	Oligo2	PPA1
AC009974.2	2.28e-289	2.0422	0.465	0.137	1.54e-285	Oligo2	AC009974.2
CHODL	2.34e-289	0.32955	0.318	0.207	1.58e-285	Oligo2	CHODL
LIX1-AS1	1.14e-288	0.6852	0.34	0.248	7.72e-285	Oligo2	LIX1-AS1
SMIM6	1.31e-288	2.26677	0.518	0.101	8.83e-285	Oligo2	SMIM6
CNN2	5.57e-288	1.43323	0.283	0.108	3.76e-284	Oligo2	CNN2
AL160314.2	2.56e-284	0.340475	0.444	0.279	1.73e-280	Oligo2	AL160314.2
SERTAD21	1.86e-280	0.434183	0.412	0.323	1.26e-276	Oligo2	SERTAD2
AL590652.1	8.76e-280	0.340149	0.306	0.196	5.91e-276	Oligo2	AL590652.1
PIM31	4.96e-277	3.82458	0.458	0.239	3.35e-273	Oligo2	PIM3
UHRF1	3.4e-275	1.66854	0.471	0.256	2.29e-271	Oligo2	UHRF1
AL031121.21	4.39e-275	1.17925	0.487	0.216	2.97e-271	Oligo2	AL031121.2
CYP39A1	8.45e-274	0.968373	0.34	0.165	5.7e-270	Oligo2	CYP39A1
PHGDH	1.61e-273	0.965663	0.457	0.202	1.09e-269	Oligo2	PHGDH
CT66	1.72e-273	2.27848	0.428	0.173	1.16e-269	Oligo2	CT66
AL031432.51	1.41e-272	1.55661	0.511	0.4	9.51e-269	Oligo2	AL031432.5
AC136489.11	1.09e-271	1.19381	0.492	0.235	7.36e-268	Oligo2	AC136489.1
AC011092.2	1.17e-270	0.362311	0.389	0.215	7.93e-267	Oligo2	AC011092.2
AC009108.31	3.97e-270	1.2097	0.387	0.242	2.68e-266	Oligo2	AC009108.3
AL589669.11	1.59e-268	1.28819	0.45	0.206	1.07e-264	Oligo2	AL589669.1
AL133481.1	4.46e-268	3.73049	0.241	0.262	3.01e-264	Oligo2	AL133481.1
OGFRL1	1.48e-265	2.40852	0.079	0.251	9.98e-262	Oligo2	OGFRL1
LINC01856	1.67e-264	2.33956	0.511	0.185	1.13e-260	Oligo2	LINC01856
AC104078.1	1.94e-264	0.815764	0.51	0.214	1.31e-260	Oligo2	AC104078.1
CCDC13-AS11	1.06e-263	1.25798	0.506	0.184	7.14e-260	Oligo2	CCDC13-AS1
AC006160.1	4e-263	0.900119	0.455	0.235	2.7e-259	Oligo2	AC006160.1
PIGH1	2.16e-261	4.12853	0.475	0.266	1.46e-257	Oligo2	PIGH
RENBP1	4.56e-259	1.17983	0.397	0.223	3.08e-255	Oligo2	RENBP
AC015914.1	8.47e-258	2.42164	0.51	0.15	5.72e-254	Oligo2	AC015914.1
NUAK2	1.16e-252	0.88624	0.426	0.182	7.8e-249	Oligo2	NUAK2
AC061708.11	1.56e-252	0.42173	0.473	0.24	1.05e-248	Oligo2	AC061708.1
S100A16	1.13e-250	1.08264	0.269	0.138	7.62e-247	Oligo2	S100A16
CAT	5.26e-248	3.92673	0.346	0.219	3.55e-244	Oligo2	CAT
APOBEC3D	2.88e-245	0.394401	0.103	0.256	1.95e-241	Oligo2	APOBEC3D
AC099518.4	3.11e-245	0.385222	0.474	0.211	2.1e-241	Oligo2	AC099518.4
RN7SL832P1	1.18e-244	2.6277	0.483	0.235	7.95e-241	Oligo2	RN7SL832P
AL355076.2	2.13e-244	0.281395	0.437	0.175	1.44e-240	Oligo2	AL355076.2
AC104035.1	2.14e-242	1.71019	0.291	0.167	1.44e-238	Oligo2	AC104035.1
PLAAT2	4.24e-230	2.24157	0.32	0.128	2.86e-226	Oligo2	PLAAT2
ANGPT2	7.76e-230	1.22253	0.348	0.229	5.24e-226	Oligo2	ANGPT2
AL121987.1	1.69e-228	2.23678	0.413	0.173	1.14e-224	Oligo2	AL121987.1
AC004554.2	5.4e-228	1.61894	0.361	0.199	3.64e-224	Oligo2	AC004554.2
AC090159.11	6.92e-228	1.30987	0.448	0.365	4.67e-224	Oligo2	AC090159.1
AC016735.11	2.03e-227	1.08543	0.464	0.248	1.37e-223	Oligo2	AC016735.1
AC018462.1	7.29e-227	3.41177	0.274	0.2	4.92e-223	Oligo2	AC018462.1
TMPRSS15	1.69e-224	1.14952	0.362	0.242	1.14e-220	Oligo2	TMPRSS15
AC012533.1	1.64e-223	1.13434	0.291	0.162	1.11e-219	Oligo2	AC012533.1
ZBTB20-AS5	4.97e-221	0.898873	0.384	0.188	3.36e-217	Oligo2	ZBTB20-AS5
FRY	6.27e-221	4.11689	0.226	0.368	4.23e-217	Oligo2	FRY
CR11	1.77e-220	0.522967	0.487	0.189	1.2e-216	Oligo2	CR1
AC145285.3	1.77e-220	1.08235	0.295	0.211	1.2e-216	Oligo2	AC145285.3
AL161804.1	6.01e-220	3.03291	0.357	0.271	4.06e-216	Oligo2	AL161804.1
AL109838.1	3.36e-219	2.22635	0.454	0.231	2.27e-215	Oligo2	AL109838.1
PTCSC3	3.4e-218	0.806686	0.445	0.195	2.29e-214	Oligo2	PTCSC3
HOXD1	5.34e-217	1.79505	0.369	0.066	3.6e-213	Oligo2	HOXD1
LINC01591	2.1e-214	1.50946	0.252	0.183	1.42e-210	Oligo2	LINC01591
LINC02473	3.82e-214	0.693496	0.478	0.172	2.58e-210	Oligo2	LINC02473
PTPN7	3.12e-213	2.10566	0.439	0.218	2.11e-209	Oligo2	PTPN7
LINC02128	6.76e-213	1.01487	0.4	0.188	4.56e-209	Oligo2	LINC02128
AL590783.1	9.53e-210	3.9856	0.503	0.164	6.44e-206	Oligo2	AL590783.1
AL365295.11	1.49e-207	0.98791	0.147	0.267	1.01e-203	Oligo2	AL365295.1
SLC26A9	4.34e-207	1.5149	0.484	0.165	2.93e-203	Oligo2	SLC26A9
ZNF7281	7.27e-205	1.34389	0.41	0.226	4.91e-201	Oligo2	ZNF728
AC009163.1	2.71e-201	3.34817	0.475	0.19	1.83e-197	Oligo2	AC009163.1
AC137494.1	1.93e-200	1.79816	0.436	0.214	1.3e-196	Oligo2	AC137494.1
MYCBP2-AS1	3.76e-199	0.399882	0.373	0.296	2.54e-195	Oligo2	MYCBP2-AS1
GRID1-AS1	8.48e-198	0.299483	0.398	0.195	5.73e-194	Oligo2	GRID1-AS1
ISG201	8.53e-198	0.719113	0.476	0.236	5.76e-194	Oligo2	ISG20
AL512658.1	8.17e-195	1.06791	0.267	0.17	5.52e-191	Oligo2	AL512658.1
AL355075.4	2.76e-194	0.940461	0.258	0.171	1.86e-190	Oligo2	AL355075.4
AC091912.31	5.11e-194	0.479045	0.394	0.256	3.45e-190	Oligo2	AC091912.3
ASB4	1.33e-191	0.88432	0.362	0.141	8.96e-188	Oligo2	ASB4
SALL4	2.6e-188	0.579175	0.255	0.166	1.76e-184	Oligo2	SALL4
ZNF30-AS1	2.45e-186	1.40261	0.388	0.171	1.66e-182	Oligo2	ZNF30-AS1
IZUMO1	6.89e-186	0.475118	0.402	0.171	4.65e-182	Oligo2	IZUMO1
AC105053.1	1.38e-181	1.28318	0.319	0.177	9.33e-178	Oligo2	AC105053.1
AC005153.1	3.09e-177	0.754416	0.254	0.136	2.09e-173	Oligo2	AC005153.1
AC011468.5	6.85e-177	1.49801	0.386	0.11	4.62e-173	Oligo2	AC011468.5
LINC027751	9.93e-177	0.451149	0.341	0.223	6.71e-173	Oligo2	LINC02775
HMGCS1	7.24e-174	3.26544	0.343	0.289	4.89e-170	Oligo2	HMGCS1
POU2F3	7.79e-174	1.31934	0.288	0.198	5.26e-170	Oligo2	POU2F3
LINC02100	6.94e-172	1.78079	0.421	0.184	4.69e-168	Oligo2	LINC02100
2022-03-10	3.52e-169	5.60199	0.285	0.192	2.38e-165	Oligo2	2022-03-10
MYL12A	1.71e-168	1.70607	0.403	0.218	1.15e-164	Oligo2	MYL12A
PDLIM3	4.12e-167	1.16128	0.284	0.144	2.78e-163	Oligo2	PDLIM3
PCYT1B-AS1	2.74e-163	1.02172	0.374	0.145	1.85e-159	Oligo2	PCYT1B-AS1
AC116362.11	1.32e-161	1.26034	0.434	0.233	8.89e-158	Oligo2	AC116362.1
AC007384.1	3.37e-161	0.457081	0.36	0.226	2.27e-157	Oligo2	AC007384.1
AC023424.3	8.14e-161	3.44779	0.312	0.212	5.5e-157	Oligo2	AC023424.3
PRICKLE3	4.47e-159	0.857941	0.383	0.219	3.02e-155	Oligo2	PRICKLE3
LMCD1	5.77e-156	2.19644	0.342	0.239	3.9e-152	Oligo2	LMCD1
AC020611.2	9.77e-156	1.56084	0.388	0.2	6.6e-152	Oligo2	AC020611.2
AC092159.2	1.13e-155	1.04715	0.395	0.231	7.62e-152	Oligo2	AC092159.2
FAM181B	1.58e-153	0.82294	0.356	0.158	1.07e-149	Oligo2	FAM181B
AC011921.1	4.77e-153	1.86474	0.431	0.208	3.22e-149	Oligo2	AC011921.1
SLC4A2	1.51e-152	1.43714	0.446	0.255	1.02e-148	Oligo2	SLC4A2
AL606491.11	1.66e-152	1.57245	0.408	0.245	1.12e-148	Oligo2	AL606491.1
UBA6-AS1	4.76e-152	0.966646	0.216	0.331	3.22e-148	Oligo2	UBA6-AS1
ROM1	1.85e-151	1.72704	0.452	0.218	1.25e-147	Oligo2	ROM1
AC110285.3	4.83e-146	1.75255	0.387	0.15	3.26e-142	Oligo2	AC110285.3
TTC23	2.36e-144	1.12313	0.31	0.252	1.59e-140	Oligo2	TTC23
LINC02228	1.41e-141	1.55843	0.386	0.205	9.52e-138	Oligo2	LINC02228
SCEL	1.13e-140	1.85276	0.448	0.185	7.66e-137	Oligo2	SCEL
LURAP1L1	1.47e-139	2.11389	0.195	0.253	9.91e-136	Oligo2	LURAP1L
AL390067.1	1.2e-138	1.81426	0.348	0.117	8.1e-135	Oligo2	AL390067.1
LINC01933	1.64e-138	0.605812	0.271	0.218	1.11e-134	Oligo2	LINC01933
AC123768.1	7.99e-134	1.83497	0.259	0.156	5.39e-130	Oligo2	AC123768.1
LINC01982	5.52e-133	1.38339	0.271	0.221	3.72e-129	Oligo2	LINC01982
C7orf61	1.43e-132	2.44079	0.427	0.269	9.68e-129	Oligo2	C7orf61
MGMT1	2.51e-132	0.742229	0.308	0.28	1.7e-128	Oligo2	MGMT
TREH	2.58e-132	1.54088	0.468	0.148	1.74e-128	Oligo2	TREH
AC104123.11	5.92e-132	0.607504	0.365	0.297	3.99e-128	Oligo2	AC104123.1
HLA-DMA	2.79e-129	1.85618	0.315	0.237	1.88e-125	Oligo2	HLA-DMA
AC020779.2	3.3e-129	0.285	0.253	0.169	2.23e-125	Oligo2	AC020779.2
BCL2L12	5.25e-128	1.88664	0.371	0.207	3.54e-124	Oligo2	BCL2L12
LINC00582	1.25e-125	3.02275	0.346	0.147	8.41e-122	Oligo2	LINC00582
CDC42EP5	2.84e-122	1.39612	0.278	0.173	1.92e-118	Oligo2	CDC42EP5
EEPD1	4.11e-121	0.294131	0.363	0.329	2.77e-117	Oligo2	EEPD1
SOCS31	1.02e-118	2.43941	0.333	0.195	6.91e-115	Oligo2	SOCS3
AL365256.1	2.15e-118	1.60729	0.266	0.179	1.45e-114	Oligo2	AL365256.1
AKAP3	5.35e-118	1.6936	0.412	0.227	3.62e-114	Oligo2	AKAP3
REEP4	6.46e-115	0.338299	0.354	0.178	4.36e-111	Oligo2	REEP4
FNDC7	2.34e-113	0.340039	0.324	0.186	1.58e-109	Oligo2	FNDC7
AP001605.1	6.45e-113	0.974679	0.344	0.262	4.36e-109	Oligo2	AP001605.1
LINC009401	3.91e-112	2.29017	0.459	0.18	2.64e-108	Oligo2	LINC00940
AC004884.2	1.37e-109	1.61896	0.441	0.191	9.23e-106	Oligo2	AC004884.2
AL355388.2	4.99e-109	1.51543	0.365	0.151	3.37e-105	Oligo2	AL355388.2
IFNA21	4.71e-107	1.71272	0.459	0.138	3.18e-103	Oligo2	IFNA2
TAGLN2	6.85e-104	0.446184	0.43	0.199	4.63e-100	Oligo2	TAGLN2
LINC019521	8.52e-102	1.32114	0.291	0.237	5.75e-98	Oligo2	LINC01952
ITPKB-AS1	6.18e-101	0.754997	0.353	0.132	4.17e-97	Oligo2	ITPKB-AS1
AL590096.1	8.32e-98	0.250044	0.418	0.178	5.62e-94	Oligo2	AL590096.1
AC008875.31	1.15e-97	2.14182	0.369	0.26	7.74e-94	Oligo2	AC008875.3
AC095055.1	8.85e-95	1.60507	0.364	0.209	5.98e-91	Oligo2	AC095055.1
AC004112.1	3.84e-92	1.58308	0.319	0.251	2.59e-88	Oligo2	AC004112.1
AC092757.2	6.14e-92	0.508134	0.301	0.129	4.15e-88	Oligo2	AC092757.2
PI16	1.93e-91	0.614448	0.392	0.169	1.3e-87	Oligo2	PI16
CENPU	2.66e-91	1.014	0.356	0.204	1.8e-87	Oligo2	CENPU
NUDT1	1.11e-90	0.402386	0.283	0.213	7.48e-87	Oligo2	NUDT1
AL162595.2	2.82e-90	1.99015	0.325	0.205	1.9e-86	Oligo2	AL162595.2
AC079950.1	9.93e-90	2.56273	0.3	0.227	6.7e-86	Oligo2	AC079950.1
AC026304.1	1.19e-89	0.784633	0.367	0.222	8.07e-86	Oligo2	AC026304.1
SLCO1B1	2.35e-89	1.46445	0.328	0.16	1.58e-85	Oligo2	SLCO1B1
HEY2	5.79e-88	1.95003	0.408	0.164	3.91e-84	Oligo2	HEY2
LINC02345	7.95e-88	1.4353	0.368	0.191	5.37e-84	Oligo2	LINC02345
ZFAND6	1.15e-86	6.90693	0.297	0.314	7.75e-83	Oligo2	ZFAND6
AC103831.1	1.47e-86	2.18624	0.451	0.09	9.95e-83	Oligo2	AC103831.1
FAM53B-AS11	9.04e-85	0.631968	0.432	0.223	6.11e-81	Oligo2	FAM53B-AS1
C13orf42	9.79e-85	1.61093	0.268	0.239	6.61e-81	Oligo2	C13orf42
AP000802.1	5.08e-83	1.04161	0.411	0.183	3.43e-79	Oligo2	AP000802.1
TTTY141	3.27e-81	0.980702	0.152	0.281	2.21e-77	Oligo2	TTTY14
PSG8-AS11	6.17e-81	2.66622	0.338	0.214	4.17e-77	Oligo2	PSG8-AS1
LINC02316	9.87e-80	2.63194	0.293	0.149	6.67e-76	Oligo2	LINC02316
KLRK1	4.47e-78	1.91708	0.454	0.134	3.02e-74	Oligo2	KLRK1
AL161756.3	6.74e-78	2.03897	0.304	0.156	4.55e-74	Oligo2	AL161756.3
ERAS	4.34e-75	1.10025	0.287	0.207	2.93e-71	Oligo2	ERAS
ATP6V1FNB	1.89e-74	0.748764	0.26	0.161	1.27e-70	Oligo2	ATP6V1FNB
MAP7D3	9.94e-70	1.34231	0.263	0.224	6.71e-66	Oligo2	MAP7D3
AC104078.2	1.01e-69	0.278424	0.312	0.138	6.81e-66	Oligo2	AC104078.2
GSN-AS1	3.24e-68	1.07158	0.275	0.113	2.19e-64	Oligo2	GSN-AS1
CAV3	2.27e-67	1.32946	0.252	0.181	1.53e-63	Oligo2	CAV3
HGH1	4.4e-65	2.45791	0.199	0.252	2.97e-61	Oligo2	HGH1
SEPTIN12	6.67e-65	2.02563	0.351	0.214	4.5e-61	Oligo2	SEPTIN12
AC077690.11	7.51e-65	1.03132	0.359	0.345	5.07e-61	Oligo2	AC077690.1
AC082651.11	2.39e-64	0.703286	0.44	0.191	1.62e-60	Oligo2	AC082651.1
TMEM88B	2.3e-61	1.58542	0.389	0.13	1.56e-57	Oligo2	TMEM88B
AC002310.1	3.14e-61	1.68819	0.251	0.218	2.12e-57	Oligo2	AC002310.1
ZNF593	1.2e-60	1.83131	0.282	0.207	8.11e-57	Oligo2	ZNF593
EPHB4	6.21e-60	1.34097	0.258	0.187	4.19e-56	Oligo2	EPHB4
AC025164.1	2.94e-58	1.96289	0.292	0.245	1.99e-54	Oligo2	AC025164.1
MEIS1-AS2	8.77e-58	1.25138	0.307	0.098	5.93e-54	Oligo2	MEIS1-AS2
AC005329.31	5.8e-56	0.974762	0.409	0.156	3.91e-52	Oligo2	AC005329.3
CTSV	6.44e-55	0.274736	0.267	0.216	4.35e-51	Oligo2	CTSV
EDRF1-AS1	1.06e-54	6.13585	0.284	0.187	7.13e-51	Oligo2	EDRF1-AS1
AC100801.11	3.08e-54	0.863839	0.331	0.165	2.08e-50	Oligo2	AC100801.1
AC007349.1	1.29e-49	1.67656	0.347	0.171	8.7e-46	Oligo2	AC007349.1
AC010894.3	1.76e-47	0.960805	0.398	0.246	1.19e-43	Oligo2	AC010894.3
AC025810.11	6.2e-47	0.781609	0.328	0.165	4.19e-43	Oligo2	AC025810.1
AP002748.4	1.51e-46	0.566878	0.265	0.215	1.02e-42	Oligo2	AP002748.4
AL158829.1	3.13e-44	2.78392	0.31	0.114	2.12e-40	Oligo2	AL158829.1
AL138921.1	3.85e-41	2.64679	0.303	0.151	2.6e-37	Oligo2	AL138921.1
C19orf54	5.66e-41	0.69388	0.349	0.263	3.82e-37	Oligo2	C19orf54
SPATA9	1.39e-40	2.04787	0.26	0.211	9.38e-37	Oligo2	SPATA9
LINC02328	2.97e-40	0.891959	0.203	0.256	2e-36	Oligo2	LINC02328
AC007344.1	3.12e-40	0.740969	0.263	0.216	2.11e-36	Oligo2	AC007344.1
LGALS3BP	5.22e-40	3.89715	0.376	0.226	3.52e-36	Oligo2	LGALS3BP
C9orf153	5.43e-40	1.50078	0.319	0.245	3.67e-36	Oligo2	C9orf153
AC108734.41	2.04e-39	1.11538	0.308	0.213	1.38e-35	Oligo2	AC108734.4
HIST1H4E	1.73e-38	1.30105	0.416	0.223	1.17e-34	Oligo2	HIST1H4E
ST7-AS11	6.22e-38	3.08043	0.413	0.282	4.2e-34	Oligo2	ST7-AS1
SERPINB1	2.94e-37	0.669464	0.271	0.214	1.99e-33	Oligo2	SERPINB1
IRF1	8.23e-37	2.04399	0.256	0.216	5.56e-33	Oligo2	IRF1
AP003100.21	1.2e-36	1.24855	0.364	0.209	8.13e-33	Oligo2	AP003100.2
PSG8	1.32e-35	2.32529	0.334	0.237	8.93e-32	Oligo2	PSG8
SLC26A71	3.53e-35	1.50074	0.327	0.258	2.39e-31	Oligo2	SLC26A7
TTTY10	4.25e-31	0.793958	0.254	0.241	2.87e-27	Oligo2	TTTY10
LINC02445	8.23e-29	1.51023	0.319	0.121	5.56e-25	Oligo2	LINC02445
AL162713.2	3.34e-28	0.335635	0.383	0.194	2.26e-24	Oligo2	AL162713.2
LINC017401	5.26e-27	0.529732	0.294	0.316	3.55e-23	Oligo2	LINC01740
AL807761.4	3.34e-26	0.917971	0.261	0.213	2.26e-22	Oligo2	AL807761.4
AL049869.2	7.02e-26	1.09935	0.336	0.211	4.74e-22	Oligo2	AL049869.2
AC144652.1	3.15e-25	1.7038	0.4	0.255	2.13e-21	Oligo2	AC144652.1
FGF14-AS2	4.1e-25	2.22004	0.369	0.174	2.77e-21	Oligo2	FGF14-AS2
LINC021991	6.19e-25	1.74018	0.412	0.141	4.18e-21	Oligo2	LINC02199
ZNF8131	2.18e-24	3.4111	0.354	0.276	1.48e-20	Oligo2	ZNF813
AP002026.11	1.41e-23	0.503776	0.311	0.25	9.51e-20	Oligo2	AP002026.1
CAV1	2.68e-23	0.902095	0.289	0.2	1.81e-19	Oligo2	CAV1
AC004784.1	4.33e-23	3.10508	0.237	0.272	2.92e-19	Oligo2	AC004784.1
ACSM11	4.91e-23	0.751168	0.221	0.271	3.32e-19	Oligo2	ACSM1
ADAMTS8	1.81e-22	5.09195	0.31	0.227	1.22e-18	Oligo2	ADAMTS8
PACRG-AS3	7.86e-21	1.80992	0.412	0.22	5.3e-17	Oligo2	PACRG-AS3
TPRG1	2.37e-20	0.809698	0.188	0.28	1.6e-16	Oligo2	TPRG1
BST1	5.95e-20	1.92678	0.378	0.22	4.02e-16	Oligo2	BST1
SOWAHC	3.21e-18	1.1192	0.39	0.226	2.17e-14	Oligo2	SOWAHC
AC107032.21	6.4e-18	1.51096	0.35	0.285	4.32e-14	Oligo2	AC107032.2
AC008456.1	1.34e-17	0.642282	0.362	0.2	9.05e-14	Oligo2	AC008456.1
AC008440.2	8.33e-16	2.54892	0.364	0.196	5.63e-12	Oligo2	AC008440.2
AP006248.6	9.48e-16	0.857782	0.264	0.105	6.4e-12	Oligo2	AP006248.6
AC025423.41	4.27e-15	1.6433	0.284	0.183	2.88e-11	Oligo2	AC025423.4
PAPPA2	5.89e-15	0.292856	0.262	0.229	3.98e-11	Oligo2	PAPPA2
LRP4-AS1	7.61e-15	2.19443	0.372	0.15	5.14e-11	Oligo2	LRP4-AS1
MEX3A	3.25e-13	1.48298	0.275	0.195	2.19e-09	Oligo2	MEX3A
AC010638.1	9.3e-13	2.25427	0.357	0.131	6.28e-09	Oligo2	AC010638.1
AC025159.1	3.57e-12	3.51847	0.337	0.352	2.41e-08	Oligo2	AC025159.1
GNG8	2.1e-11	0.654459	0.319	0.207	1.42e-07	Oligo2	GNG8
SH2D6	2.27e-11	2.14314	0.406	0.209	1.53e-07	Oligo2	SH2D6
LINC01798	5.91e-11	0.475613	0.27	0.238	3.99e-07	Oligo2	LINC01798
LINC01023	5.72e-10	0.986415	0.326	0.174	3.87e-06	Oligo2	LINC01023
LINC01340	6.27e-10	0.756587	0.201	0.272	4.23e-06	Oligo2	LINC01340
AC004052.1	8.04e-10	0.992096	0.378	0.155	5.43e-06	Oligo2	AC004052.1
OPA1-AS1	1.12e-09	2.93498	0.286	0.183	7.59e-06	Oligo2	OPA1-AS1
AC004231.1	1.66e-09	1.44879	0.252	0.214	1.12e-05	Oligo2	AC004231.1
AC015845.1	4.08e-09	2.73144	0.314	0.108	2.76e-05	Oligo2	AC015845.1
AL589787.1	7.12e-09	1.58305	0.372	0.152	4.81e-05	Oligo2	AL589787.1
DNAI2	5.9e-08	1.97453	0.271	0.201	0.000398208	Oligo2	DNAI2
RHBDD1	9.43e-08	2.79082	0.338	0.331	0.000636747	Oligo2	RHBDD1
AC245297.2	1.38e-07	2.10898	0.325	0.249	0.000930157	Oligo2	AC245297.2
AC108721.1	4.12e-07	1.80463	0.386	0.112	0.00277899	Oligo2	AC108721.1
AC104461.1	6.31e-07	5.07504	0.365	0.226	0.00426451	Oligo2	AC104461.1
AC109927.11	1.09e-06	1.39849	0.363	0.283	0.00736409	Oligo2	AC109927.1
COX10-AS1	2.79e-06	2.81922	0.188	0.307	0.0188102	Oligo2	COX10-AS1
PSMB8	4.49e-06	1.23514	0.252	0.164	0.0303306	Oligo2	PSMB8
AC025171.4	1.26e-05	2.67356	0.26	0.195	0.0852761	Oligo2	AC025171.4
AC087533.1	0.0001431	1.75445	0.254	0.205	0.966357	Oligo2	AC087533.1
AC090527.31	0.000292051	1.55116	0.183	0.266	1	Oligo2	AC090527.3
KNL11	0.00257145	2.06253	0.194	0.256	1	Oligo2	KNL1
KCTD81	0.00324201	0.459359	0.326	0.345	1	Oligo2	KCTD8
HBEGF	0.0036731	0.432896	0.27	0.202	1	Oligo2	HBEGF
AL109761.1	0.00625051	1.38056	0.365	0.134	1	Oligo2	AL109761.1
AC092431.1	0.00678003	2.80408	0.316	0.202	1	Oligo2	AC092431.1
PLAAT41	0.00967391	1.10673	0.408	0.27	1	Oligo2	PLAAT4
ZNRF3	0	23.4264	0.944	0.105	0	Astro1	ZNRF3
AC097518.2	0	21.8506	0.846	0.015	0	Astro1	AC097518.2
LRIG1	0	21.6101	0.964	0.162	0	Astro1	LRIG1
DNAH7	0	20.3845	0.864	0.117	0	Astro1	DNAH7
MSI2	0	20.0418	0.981	0.184	0	Astro1	MSI2
SLC14A1	0	19.9656	0.927	0.018	0	Astro1	SLC14A1
AC053513.1	0	19.7576	0.908	0.129	0	Astro1	AC053513.1
ACACB	0	19.7569	0.964	0.169	0	Astro1	ACACB
SLC4A4	0	19.492	0.952	0.083	0	Astro1	SLC4A4
SHROOM3	0	18.964	0.921	0.081	0	Astro1	SHROOM3
PRDM16	0	18.8789	0.887	0.018	0	Astro1	PRDM16
GPM6A	0	18.7848	0.969	0.126	0	Astro1	GPM6A
COL5A3	0	18.7756	0.889	0.062	0	Astro1	COL5A3
ARHGEF4	0	18.7565	0.863	0.19	0	Astro1	ARHGEF4
ACSS3	0	18.4392	0.913	0.071	0	Astro1	ACSS3
RFX4	0	18.2911	0.975	0.046	0	Astro1	RFX4
AL137139.2	0	18.231	0.935	0.021	0	Astro1	AL137139.2
CABLES1	0	18.1803	0.927	0.101	0	Astro1	CABLES1
[truncated: 15,795 more rows]

## Sheet: Table S4 - Cluster cell types
Additional file Table 4 - Cluster cell types
Cluster	Astro	Exc	Inh	Micro	Oligo	OPC	majority cell type	% of majority cell type
0	1	16029	30	1	678	5	Exc	0.957298
1	0	0	0	0	14005	0	Oligo	1
2	0	0	0	0	12625	0	Oligo	1
3	12280	78	57	36	41	25	Astro	0.981066
4	0	0	0	0	12510	0	Oligo	1
5	0	1	0	0	11032	0	Oligo	0.999909
6	0	1	0	0	10571	1	Oligo	0.999811
7	0	2	21	44	61	9189	OPC	0.986262
8	0	2	28	8885	367	4	Micro	0.956817
9	12	8269	69	32	107	4	Exc	0.973625
10	0	0	6	0	8214	1	Oligo	0.999149
11	0	0	0	0	7778	0	Oligo	1
12	1	30	7171	1	70	0	Inh	0.985976
13	0	1	0	13	7186	0	Oligo	0.998056
14	0	6817	23	4	68	1	Exc	0.986113
15	0	6415	38	15	79	3	Exc	0.979389
16	0	8	6137	2	49	0	Inh	0.990478
17	0	5	5156	5	56	1	Inh	0.987172
18	3	4992	11	3	52	0	Exc	0.986366
19	0	7	4418	24	10	0	Inh	0.990805
20	1	4	4337	1	9	0	Inh	0.996553
21	3	3611	3	3	30	0	Exc	0.989315
22	2	202	4	1847	113	0	Micro	0.851937
23	0	12	2	1902	24	0	Micro	0.980412
24	2	1837	11	9	27	1	Exc	0.973503
25	0	1572	5	0	6	1	Exc	0.992424
26	0	1376	3	1	2	4	Exc	0.992785
27	0	1222	4	0	8	0	Exc	0.990276
28	0	0	1056	0	7	0	Inh	0.993415
29	0	486	37	83	8	0	Exc	0.791531
30	0	0	282	0	3	0	Inh	0.989474
31	0	1	41	1	5	0	Inh	0.854167
32	0	0	0	0	0	35	OPC	1
Total	12305	52980	28950	12912	85801	9275

## Sheet: Table S5 - atac_qc
Additional file Table 5 - snATAC-seq QC data
Sample ID	Diagnosis	Sex	Date of nuclei prep	Date of library prep completion	GCB order number	Date libraries submitted to GCB	Date data received	Library concentration (ng)	Average library size (bp)	Sequencing platform	Cycling parameters	10X Software version	bcl2fastq version	Run ID	Barcode exact match ratio	Barcode Q30 base ratio	Barcodes on whitelist	GEM count estimate	Mean barcode Q score	Number of reads	R1 Q30 base ratio	R2 Q30 base ratio	# nuclei before filter	# nuclei after filter	Pipeline version	Estimated number of cells	reads/cell	Median fragments per cell	% fragments overlapping any targeted region	% transposition events in peaks in cell barcodes	Total read pairs	read pairs/cell	% of read pairs with valid barcode	Q30 bases in Read 1	Q30 bases in read 2	Q30 bases in barcode	Q30 bases in sample index	Lower threshold on # of fragments overlapping peaks per barcode to annotate barcode as cell	Median fragments per non-cell barcode	Fragments in nucleosome-free regions	Fragments flanking a single nucleosome	Enrichment score of transcription start site	% of fragments overlapping TSS	% of fragments overlapping called peaks	% of total read pairs mapped confidently to genome	% of total read pairs unmapped and in cell barcodes	% of total read pairs in mitochondria and in cell barcodes	Percent duplicates	Sequencing saturation
273	LOAD	F	2020-06-23	2020-06-23	6394	2020-07-14	2020-07-20	18.92	621	NovaSeq 6000 S1 100bp PE full flow cell	R1 50, i7 8, i5 16, R2 50	cellranger-atac 1.2.0	2.20.0.422	200719_A00257_0411_BHMWT7DRXX	0.936039	0.866647	0.971727	123446	34.6786	488818460	0.928419	0.913503	3082	1107	1.2.0	3082	158604	11514	0.449	0.13	488818460	158604	0.98	0.923	0.919	0.867	0.902	232	2	0.466	0.421	2.58	0.154	0.146	0.84	0.002	0.005	0.099	0.55
430	LOAD	F	2020-07-21	2020-07-24	6411, pool 1	2020-07-28	2020-07-31	19.13	426	NovaSeq 6000 S1 100bp PE full flow cell	R1 50, i7 8, i5 16, R2 50	cellranger-atac 1.2.0	2.20.0.422	200730_A00201R_0233_AHMY7LDRXX	0.928518	0.852462	0.971391	102885	34.4207	502912378	0.933471	0.916846	9300	5632	1.2.0	9300	54076.6	10228	0.523	0.241	502912378	54076.6	0.979	0.927	0.923	0.852	0.895	60	1	0.439	0.411	4.3	0.211	0.261	0.823	0.005	0.017	0.233	0.572
601	LOAD	F	2021-01-19	2021-01-21	6790	2021-02-02	2021-02-10	5.48	1811	NovaSeq 6000 S-Prime 150bp PE full flow cell	R1 50, i7 8, i5 16, R2 50	cellranger-atac 1.2.0	2.20.0.422	210211_A00201R_0358_BH2NMKDRXY	6.31869e-06	0.830906	0.00049996	1302	33.8756	527324317	0.910172	0.89016	414	333	1.2.0	414	1.27373e+06	32368	0.533	0.225	527324317	1.27373e+06	0.95	0.903	0.897	0.831	0.851	1221	1	0.401	0.366	4.57	0.225	0.248	0.804	0.008	0.014	0.446	0.921
730	LOAD	F	2020-02-21	2020-02-25	6218	2020-02-27	2020-03-23	35.7	840	NovaSeq 6000 S-Prime 150bp PE full flow cell	R1 50, i7 8, i5 16, R2 50	cellranger-atac 1.2.0	2.20.0.422	200322_A00201R_0195_AHK72HDRXX	0.944007	0.877189	0.973804	94430	34.8833	428622851	0.936824	0.926307	5145	1693	1.2.0	5145	83308.6	13419	0.446	0.159	428622851	83308.6	0.981	0.934	0.929	0.877	0.93	94	1	0.457	0.416	3.04	0.16	0.173	0.823	0.004	0.01	0.11	0.43
781	LOAD	F	2021-01-19	2021-01-21	6790	2021-02-02	2021-02-10	2.17	1608	NovaSeq 6000 S-Prime 150bp PE full flow cell	R1 50, i7 8, i5 16, R2 50	cellranger-atac 1.2.0	2.20.0.422	210211_A00201R_0358_BH2NMKDRXY	7.04647e-06	0.831885	0.000550556	894	33.9029	443484468	0.907545	0.887243	1770	96	1.2.0	1770	250556	1050	0.483	0.146	443484468	250556	0.949	0.9	0.894	0.832	0.828	159	0	0.371	0.353	3.89	0.185	0.168	0.776	0.006	0.016	0.342	0.913
1099	LOAD	F	2020-06-22	2020-06-23	6353	2020-06-29	2020-07-20	34.73	697	NovaSeq 6000 S1 150bp PE full flow cell	R1 50, i7 8, i5 16, R2 50	cellranger-atac 1.2.0	2.20.0.422	200706_A00201R_0219_BHMMMGDRXX	0.920593	0.851618	0.96606	119959	34.3651	456032413	0.919424	0.906136	2750	1178	1.2.0	2750	165830	14772	0.475	0.154	456032413	165830	0.976	0.915	0.91	0.852	0.885	250	1	0.437	0.497	3.16	0.166	0.171	0.847	0.004	0.005	0.166	0.66
963	Normal	F	2020-06-19	2020-06-19	6353	2020-06-29	2020-07-20	42.46	986	NovaSeq 6000 S1 150bp PE full flow cell	R1 50, i7 8, i5 16, R2 50	cellranger-atac 1.2.0	2.20.0.422	200706_A00201R_0219_BHMMMGDRXX	0.912113	0.83788	0.964251	114969	34.0992	477518468	0.919925	0.892775	10130	7824	1.2.0	10130	47139	13827	0.552	0.273	477518468	47139	0.976	0.91	0.903	0.838	0.889	102	2	0.282	0.497	3.82	0.199	0.304	0.85	0.011	0.018	0.256	0.49
984	Normal	F	2020-07-15	2020-07-17	6401	2020-07-22	2020-07-30	20.18	733	NovaSeq 6000 S1 100bp PE full flow cell	R1 50, i7 8, i5 16, R2 50	cellranger-atac 1.2.0	2.20.0.422	200729_A00257_0417_AHMV5NDRXX	0.929466	0.860076	0.969186	110260	34.5377	429756117	0.92694	0.912377	4375	4199	1.2.0	4375	98230	24244	0.631	0.427	429756117	98230	0.978	0.922	0.917	0.86	0.891	520	1	0.368	0.403	5.24	0.259	0.464	0.868	0.009	0.012	0.435	0.723
1545	Normal	F	2020-07-15	2020-07-17	6401	2020-07-22	2020-07-30	40.82	754	NovaSeq 6000 S1 100bp PE full flow cell	R1 50, i7 8, i5 16, R2 50	cellranger-atac 1.2.0	2.20.0.422	200729_A00257_0417_AHMV5NDRXX	0.918264	0.862389	0.969612	108550	34.5859	463223416	0.92607	0.916729	6789	3276	1.2.0	6789	68231.5	15127	0.466	0.159	463223416	68231.5	0.978	0.924	0.919	0.862	0.909	528	1	0.402	0.442	3.73	0.17	0.176	0.828	0.006	0.027	0.237	0.569
1600	Normal	F	2020-07-20	2020-07-24	6411, pool 1	2020-07-28	2020-07-31	22.29	417	NovaSeq 6000 S1 100bp PE full flow cell	R1 50, i7 8, i5 16, R2 50	cellranger-atac 1.2.0	2.20.0.422	200730_A00201R_0233_AHMY7LDRXX	0.930341	0.852673	0.972668	89112	34.4323	470004288	0.92572	0.915545	3995	61	1.2.0	3995	117648	17818	0.4	0.068	470004288	117648	0.98	0.922	0.919	0.853	0.899	468	1	0.414	0.42	2.7	0.131	0.079	0.813	0.005	0.019	0.235	0.627
1670	Normal	F	2020-07-21	2020-07-24	6411, pool 2	2020-07-28	2020-07-31	14.28	416	NovaSeq 6000 S1 100bp PE full flow cell	R1 50, i7 8, i5 16, R2 50	cellranger-atac 1.2.0	2.20.0.422	200730_A00201R_0234_BHMWVLDRXX	0.931267	0.866294	0.97205	90317	34.6702	441960567	0.934753	0.922856	2963	2344	1.2.0	2963	149160	17872	0.517	0.229	441960567	149160	0.981	0.931	0.927	0.866	0.878	1753	1	0.473	0.366	4.32	0.214	0.249	0.805	0.004	0.017	0.245	0.698
1690	Normal	F	2020-02-21	2020-02-25	6218	2020-02-27	2020-03-23	24.4	890	NovaSeq 6000 S-Prime 150bp PE full flow cell	R1 50, i7 8, i5 16, R2 50	cellranger-atac 1.2.0	2.20.0.422	200322_A00201R_0195_AHK72HDRXX	0.943168	0.879278	0.972624	98964	34.9144	500465058	0.93817	0.925684	6214	5905	1.2.0	6214	80538.3	22427	0.608	0.366	500465058	80538.3	98.-%	0.934	0.93	0.879	0.904	372	1	0.369	0.476	5.62	0.259	0.392	0.852	0.009	0.024	0.415	0.661
111	LOAD	M	2020-06-23	2020-06-23	6394	2020-07-14	2020-07-20	26.94	784	NovaSeq 6000 S1 100bp PE full flow cell	R1 50, i7 8, i5 16, R2 50	cellranger-atac 1.2.0	2.20.0.422	200719_A00257_0411_BHMWT7DRXX	0.935135	0.866141	0.971344	123549	34.6636	506407318	0.927875	0.916251	8527	6214	1.2.0	8527	59388.7	12472	0.493	0.195	509407318	59740.5	0.979	0.924	0.92	0.866	0.902	234	2	0.448	0.473	3.84	0.184	0.211	0.837	0.007	0.015	0.237	0.515
127	LOAD	M	2020-07-15	2020-07-17	6401	2020-07-22	2020-07-30	29.17	782	NovaSeq 6000 S1 100bp PE full flow cell	R1 50, i7 8, i5 16, R2 50	cellranger-atac 1.2.0	2.20.0.422	200729_A00257_0417_AHMV5NDRXX	0.933137	0.865225	0.969942	115265	34.639	501169049	0.930995	0.918264	4016	2785	1.2.0	4016	124793	11532	0.5	0.195	501169049	124793	0.979	0.927	0.922	0.865	0.892	561	1	0.46	0.394	3.43	0.191	0.216	0.793	0.004	0.017	0.185	0.689
191	LOAD	M	2020-07-15	2020-07-17	6411, pool 1	2020-07-28	2020-07-31	8.64	726	NovaSeq 6000 S1 100bp PE full flow cell	R1 50, i7 8, i5 16, R2 50	cellranger-atac 1.2.0	2.20.0.422	200730_A00201R_0233_AHMY7LDRXX	0.929749	0.855024	0.970522	109485	34.4641	471497211	0.932557	0.913914	1690	1641	1.2.0	1690	278992	28588	0.614	0.356	471497211	278992	0.979	0.926	0.921	0.855	0.878	2267	0	0.37	0.393	5.74	0.267	0.388	0.843	0.008	0.021	0.6	0.887
347	LOAD	M	2020-07-20	2020-07-24	6411, pool 2	2020-07-28	2020-07-31	10.3	419	NovaSeq 6000 S1 100bp PE full flow cell	R1 50, i7 8, i5 16, R2 50	cellranger-atac 1.2.0	2.20.0.422	200730_A00201R_0234_BHMWVLDRXX	0.928946	0.863054	0.97152	82206	34.6128	425911882	0.933442	0.920851	2235	2174	1.2.0	2235	190565	25927	0.628	0.453	425911882	190565	0.981	0.929	0.925	0.863	0.862	2534	0	0.336	0.428	5.34	0.264	0.485	0.836	0.008	0.035	0.59	0.854
357	LOAD	M	2020-07-20	2020-07-24	6411, pool 2	2020-07-28	2020-07-31	11.12	417	NovaSeq 6000 S1 100bp PE full flow cell	R1 50, i7 8, i5 16, R2 50	cellranger-atac 1.2.0	2.20.0.422	200730_A00201R_0234_BHMWVLDRXX	0.927302	0.860979	0.970678	88425	34.5689	488005608	0.933299	0.919661	2161	1467	1.2.0	2161	225824	40089	0.639	0.558	488005608	225824	0.98	0.929	0.924	0.861	0.887	2594	1	0.341	0.432	5.47	0.27	0.589	0.882	0.008	0.008	0.614	0.84
372	LOAD	M	2020-07-21	2020-07-23	6537	2020-09-21	2020-09-29	31.73	666	NovaSeq 6000 S1 100bp PE full flow cell	R1 50, i7 8, i5 16, R2 50	cellranger-atac 1.2.0	2.20.0.422	200928_A00257_0466_AHTKJ3DRXX	1.16087e-05	0.803079	0.000990717	1748	33.1263	291676719	0.932788	0.89691	6240	5954	1.2.0	6240	46743.1	17080	0.668	0.525	291676719	46743.1	0.922	0.92	0.909	0.803	0.869	564	1	0.492	0.378	5.93	0.307	0.55	0.816	0.012	0.005	0.318	0.589
99	Normal	M	2020-06-23	2020-06-23	6394	2020-07-14	2020-07-20	48.54	706	NovaSeq 6000 S1 100bp PE full flow cell	R1 50, i7 8, i5 16, R2 50	cellranger-atac 1.2.0	2.20.0.422	200719_A00257_0411_BHMWT7DRXX	0.93005	0.857696	0.970847	117286	34.4954	455109744	0.932732	0.913555	7658	7299	1.2.0	7658	59429.3	20406	0.595	0.359	455109744	59429.3	0.98	0.926	0.92	0.858	0.903	849	2	0.406	0.517	4.76	0.247	0.382	0.87	0.009	0.01	0.275	0.463
196	Normal	M	2020-07-08	2020-07-13	6401	2020-07-22	2020-07-30	29.25	723	NovaSeq 6000 S1 100bp PE full flow cell	R1 50, i7 8, i5 16, R2 50	cellranger-atac 1.2.0	2.20.0.422	200729_A00257_0417_AHMV5NDRXX	0.928349	0.859991	0.96889	111990	34.5317	440583615	0.928308	0.914626	5954	5159	1.2.0	5954	73997.9	24838	0.582	0.308	440583615	73997.9	0.978	0.924	0.919	0.86	0.879	607	1	0.373	0.458	4.74	0.237	0.331	0.855	0.009	0.012	0.257	0.449
542	Normal	M	2020-07-20	2020-07-24	6411, pool 1	2020-07-28	2020-07-31	12.56	415	NovaSeq 6000 S1 100bp PE full flow cell	R1 50, i7 8, i5 16, R2 50	cellranger-atac 1.2.0	2.20.0.422	200730_A00201R_0233_AHMY7LDRXX	0.927088	0.8553	0.971285	92704	34.4633	447592454	0.933275	0.917206	2834	2736	1.2.0	2834	157937	33136	0.671	0.563	447592454	157937	0.98	0.927	0.923	0.855	0.901	488	1	0.407	0.393	5.76	0.294	0.592	0.848	0.009	0.02	0.54	0.793
676	Normal	M	2020-07-21	2020-07-24	6411, pool 2	2020-07-28	2020-07-31	15.41	426	NovaSeq 6000 S1 100bp PE full flow cell	R1 50, i7 8, i5 16, R2 50	cellranger-atac 1.2.0	2.20.0.422	200730_A00201R_0234_BHMWVLDRXX	0.929419	0.866147	0.972029	103029	34.664	530392969	0.938819	0.921895	8021	5931	1.2.0	8021	66125.5	19537	0.642	0.413	530392969	66125.5	0.981	0.932	0.928	0.866	0.863	58	1	0.437	0.382	5.95	0.287	0.441	0.866	0.008	0.009	0.428	0.661
688	Normal	M	2020-09-10	2020-09-12	6537	2020-09-21	2020-09-29	14.24	612	NovaSeq 6000 S1 100bp PE full flow cell	R1 50, i7 8, i5 16, R2 50	cellranger-atac 1.2.0	2.20.0.422	200928_A00257_0466_AHTKJ3DRXX	6.92887e-06	0.820649	0.000870036	1469	33.5076	354170482	0.930273	0.909309	3923	3762	1.2.0	3923	90280.5	23585	0.66	0.485	354170482	90280.5	0.931	0.923	0.916	0.821	0.875	510	1	0.567	0.395	6.67	0.302	0.507	0.777	0.012	0.007	0.364	0.681
1557	Normal	M	2020-06-22	2020-06-23	6353	2020-06-29	2020-07-20	13.45	966	NovaSeq 6000 S1 150bp PE full flow cell	R1 50, i7 8, i5 16, R2 50	cellranger-atac 1.2.0	2.20.0.422	200706_A00201R_0219_BHMMMGDRXX	0.917547	0.84545	0.965618	110127	34.2523	432824632	0.918701	0.898529	1437	1001	1.2.0	1437	301200	45298	0.496	0.17	432824632	301200	0.977	0.912	0.905	0.845	0.869	431	1	0.319	0.47	4.12	0.182	0.191	0.854	0.011	0.02	0.533	0.833
Detailed descriptions of quality control metrics may be found in the Support section of the 10X Genomics website:
https://www.10xgenomics.com/support/single-cell-atac/documentation/steps/sequencing/interpreting-cell-ranger-atac-web-summary-files-for-single-cell-atac-assay
[truncated: 1 more columns]

## Sheet: Table S6 - Jaccard  Index
Additional file Table 6 - Jaccard index
atac cluster	Jaccard index (similarity to linked rna cluster)	cluster concordance (hybrid score, Grubman et.al*)
0	0.889208	0.937361
1	0.801703	0.994236
2	0.662466	0.900351
3	0.323741	0.766849
5	0.912162	0.95599
6	0.680166	0.876712
7	0.575889	0.706794
8	0.783002	0.884817
9	0.829569	0.98568
10	0.748815	0.753968
12	0.945455	0.96
14	0.916667	0.904762
Average	0.755737	0.885627
*Grubman, A., Chew, G., Ouyang, J.F., Sun, G., Choo, X.Y., McLean, C., Simmons, R.K., Buckberry, S., Vargas-Landin, D.B., Poppe, D., et al. (2019).
A single-cell atlas of entorhinal cortex from individuals with Alzheimer's disease reveals cell-type-specific gene expression regulation.
Nat Neurosci 22, 2087-2097. 10.1038/s41593-019-0539-4.

## Sheet: Table S7 - dap.deg.sum_celltype
Additional file Table 7 -DAP/DEG Summary - Cell Type
	# nuclei snRNA-Seq (after filtering)		# nuclei snATAC-seq (after filtering)		# DEG's		# DAP's
Cell Type	LOAD (n = 12)	Normal (n = 12)	LOAD (n = 12)	Normal (n = 12)	FDR ≤ 0.05 (total genes)	FDR ≤ 0.05 |logFC| ≥ 0.2	FDR ≤ 0.05 (total genes)	FDR ≤ 0.05 |logFC| ≥ 0.2
Oligo	45630	38315	17239	23957	429 (6808)	46	21463 (90021)	NA
Exc	27832	26284	5125	10655	227 (13494)	39	44703 (223701)	1
OPC	3967	5385	1107	2361	135 (9755)	41	466 (70328)	19
Micro	6803	6591	2222	3827	204 (5672)	48	9983 (84905)	615
Inh	16153	12746	3732	4821	225 (12002)	51	5865 (119184)	NA
Astro	3994	8523	849	3876	165 (8964)	23	25 (103211)	11

## Sheet: Table S8 - dap.deg.sum_cluster
Additional file Table 8 -DAP/DEG Summary - Cluster
	# nuclei snRNA-Seq (after filtering)		# nuclei snATAC-seq (after filtering)		# DEG's		# DAP's
Cluster	LOAD (n = 12)	Normal (n = 12)	LOAD (n = 12)	Normal (n = 12)	FDR ≤ 0.05 (total genes)	FDR ≤ 0.05 |logFC| ≥ 0.2	FDR ≤ 0.05 (total genes)	FDR ≤ 0.05 |logFC| ≥ 0.2
Astro1	3994	8523	849	849	165 (8964)	23	30 (103211)	13
Exc1	9078	7666	1572	1572	468 (13330)	107	53661 (169045)	186
Exc2	3786	4707	531	531	66 (13922)	17	3967 (140713)	408
Exc3	3723	3190	690	690	245 (13412)	77	2509 (93654)	100
Exc4	3559	2991	753	753	390 (12546)	64	1132 (72528)	72
Exc5	2637	2424	453	453	139 (13266)	60	1008 (94247)	81
Exc6	1599	2051	326	326	170 (13887)	69	163 (74815)	7
Exc7	926	961	145	145	23 (13618)	14	17 (45947)	9
Exc8	936	648	192	192	21 (13417)	15	251 (20851)	88
Exc9	642	744	140	140	9 (12831)	4	231 (17516)	79
Exc10	651	583	179	179	85 (13250)	52	9 (19791)	2
Exc11	295	319	144	144	NA	NA	NA	NA
Inh1	4231	3042	902	902	359 (11534)	53	3 (56521)	NA
Inh2	3449	2747	1001	1001	287 (12562)	69	1 (67443)	NA
Inh3	2922	2301	678	678	205 (10616)	47	392 (56430)	3
Inh4	2572	1887	424	424	135 (11731)	21	3228 (37152)	1387
Inh5	2435	1917	584	584	213 (11875)	81	1 (51990)	NA
Inh6	538	525	143	143	45 (11368)	31	7 (20032)	5
Inh7	5	280	NA	NA	NA	NA	NA	NA
Inh8	1	47	NA	NA	NA	NA	NA	NA
Micro1	4717	4569	2091	2091	209 (6396)	53	6027 (84890)	247
Micro2	975	1193	131	131	263 (2674)	62	2 (2770)	2
Micro3	1111	829	NA	NA	80 (3881)	31	NA	NA
OPC1	3958	5359	1107	1107	40 (9752)	13	479 (70328)	24
OPC2	9	26	NA	NA	NA	NA	NA	NA
Oligo1	8507	5498	9968	9968	14 (6036)	3	1917 (72586)	NA
Oligo2	7305	5320	NA	NA	120 (7241)	39	NA	NA
Oligo3	6496	6014	1672	1672	93 (6991)	25	515 (66706)	8
Oligo4	5714	5319	2119	2119	968 (7076)	133	4095 (56588)	1
Oligo5	5439	5134	1903	1903	321 (7682)	70	756 (72426)	NA
Oligo6	4103	4118	1577	1577	346 (8393)	100	2341 (80027)	3
Oligo7	4394	3384	NA	NA	315 (5096)	68	NA	NA
Oligo8	3672	3528	NA	NA	201 (4231)	25	NA	NA

## Sheet: Table S9 - Consensus DEGs
Cell Type	All Studies Consensus	Gamache/Morabito Consensus	Gamache/Anderson Consensus	Anderson/Morabito Consensus
Astro	NA	PFKP (upregulated)	CDH10 (downregulated), DKK3 (upregulated)	NKAIN3 (downregulated), DST (upregulated), TMTC1 (upregulated), CD44 (upregulated), CDH23 (upregulated), IRS2 (upregulated), RFTN1 (upregulated), PTPN13 (upregulated), SAMD4A (upregulated), ERBIN (upregulated), PTCHD1 (upregulated), SLC1A2 (downregulated), MAOB (upregulated), MGAT4C (downregulated), SYNM (upregulated), FRMPD4 (upregulated), ATP2B4 (upregulated), COLEC12 (upregulated), MRAS (upreg…
Exc	PDE10A (downregulated)	AC007389.1 (downregulated), PDE10A (downregulated), SPRY4-AS1 (downregulated)	CAP2 (downregulated), KIF13A (upregulated), PDE10A (downregulated), PDE4B (downregulated), RPS6KA5 (upregulated), SLC1A2 (downregulated), SPOCK3 (upregulated), TENT2 (downregulated)	PDE10A (downregulated), ZNF804B (downregulated), SLC39A11 (downregulated), ETV5 (downregulated), OTOGL (downregulated), SPRED2 (downregulated), NRGN (downregulated), CALM3 (downregulated)
Inh	PDE10A (downregulated), SHC3 (downregulated)	AC073050.1 (upregulated), PDE10A (downregulated), SHC3 (downregulated)	PDE10A (downregulated), PHACTR1 (upregulated), PKNOX2 (upregulated), SHC3 (downregulated), SYN3 (upregulated)	PDE10A (downregulated), SHC3 (downregulated), ANKRD55 (downregulated), RASGRF2 (downregulated), CDH12 (downregulated)
Micro	ACSL1 (upregulated), CX3CR1 (downregulated), DPYD (upregulated), EPS15 (upregulated), FMN1 (upregulated), MEF2C (downregulated), PTPRG (upregulated)	ACSL1 (upregulated), CX3CR1 (downregulated), DPYD (upregulated), ELL2 (upregulated), EPS15 (upregulated), FMN1 (upregulated), FNDC3A (upregulated), FRMD4B (upregulated), GAS7 (upregulated), LINC02712 (downregulated), MEF2C (downregulated), MYO1E (upregulated), PTPRG (upregulated), STARD13 (upregulated), TPRG1 (upregulated)	ACSL1 (upregulated), APOE (upregulated), CACNA1A (upregulated), CX3CR1 (downregulated), DPYD (upregulated), EPS15 (upregulated), FAM13A (upregulated), FKBP5 (upregulated), FMN1 (upregulated), ITPR2 (downregulated), MEF2C (downregulated), MITF (upregulated), NHSL1 (upregulated), OXR1 (upregulated), PRKCE (upregulated), PTPRG (upregulated), TANC2 (upregulated)	DPYD (upregulated), PTPRG (upregulated), SYNDIG1 (downregulated), FMN1 (upregulated), KCNQ3 (downregulated), CD163 (upregulated), SFMBT2 (downregulated), SIPA1L1 (upregulated), SCIN (upregulated), TRPS1 (upregulated), ACSL1 (upregulated), ABR (downregulated), CACNA1D (downregulated), TBC1D8 (upregulated), MEF2C (downregulated), RASA2 (upregulated), INPP5D (downregulated), RASGEF1C (downregulated)…
Oligo	FKBP5 (upregulated), GLDN (downregulated), LDB3 (downregulated), PTPN13 (upregulated)	FKBP5 (upregulated), GLDN (downregulated), ITPR2 (upregulated), LDB3 (downregulated), PTPN13 (upregulated), PTPRM (upregulated)	AGPAT4 (downregulated), AMER2 (upregulated), BCL2 (upregulated), FKBP5 (upregulated), GLDN (downregulated), KCNH8 (downregulated), KCNMB4 (upregulated), LDB3 (downregulated), LDLRAD4 (downregulated), MGAT5 (downregulated), MYO1D (downregulated), NCAM2 (upregulated), PDE1A (downregulated), PDE8A (downregulated), POLR2F (downregulated), PTPN13 (upregulated), RGCC (upregulated), SPP1 (upregulated)	FKBP5 (upregulated), LDB3 (downregulated), GLDN (downregulated), SELENOP (upregulated), ERBIN (upregulated), ASPA (downregulated), UTY (downregulated), SLC38A2 (upregulated), CARNS1 (downregulated), SLC4A8 (downregulated), CHORDC1 (upregulated), PAPOLA (upregulated), PTPN13 (upregulated), KANSL1L (upregulated), CDKL1 (upregulated), PRKCA (upregulated), GREB1L (downregulated), TP53TG5 (downregulat…
OPC	CNTN3 (upregulated)	CNTN3 (upregulated), PDZRN4 (upregulated)	CD81 (upregulated), CNTN3 (upregulated), FKBP5 (upregulated), PEX5L (upregulated), SPATA6 (downregulated), SYN3 (upregulated)	ZFPM2 (upregulated), FAM13C (upregulated), MYRFL (upregulated), CNTN3 (upregulated), GPR158 (downregulated), SEM1 (upregulated), CCSER1 (downregulated), CDH20 (upregulated)

## Sheet: Tables S10-14 key
Descriptions of Additional file Tables 10-14
For words marked with an asterisk (*), see Methods for more detailed description
Table S10: CCAN Summary		Table S11: Linked cCREs + DEGs		Table S12: Motif Enrichment Summary		Table S13: atSNP Summary		Table S14: atSNP Results Annotated
Column Name	Column Description	Column Name	Column Description	Column Name	Column Description	Column Name	Column Description	Column Name	Column Description
Cluster	The respective cluster of each row entry	Cluster	The respective cluster of each row entry	Cluster	The respective cluster of each row entry	Cluster	The respective cluster of each row entry	Cluster	The respective cluster of each row entry
CCANs* in LOAD Nuclei	The number of CCANs in LOAD cells for each cluster	No. cCREs* linked to DEGs	The total number of unique cCREs linked to DEGs for each cluster. cCREs mapping to multiple DEGs are counted only once.	CCANs* in LOAD Nuclei	The number of CCANs in LOAD cells for each cluster	GWAS CCANs*	The number of [unidirectional/mixed] GWAS CCANs in each cluster.	Nearest gene/GWAS SNP*	Gene annotation of nearest GWAS SNP, curated from Kunkle et al.
CCAN width	The outer bounds of each CCAN (most upstream peak, most downstream peak) were used to calculate the widths of each CCAN. The mean (Ave.), standard deviation (SD), minimum and maximum for each cluster are shown.	No. DEGs linked to cCREs	The total number of unique DEGs linked to cCREs in each cluster. DEGs mapping to multiple cCREs are counted only once.	Expressed* TFs	The number of TFs that are expressed in ≥ 10% of the cells in each respective cluster. Fusion proteins are counted as expressed if ≥ 1 of the protein-encoding genes are expressed in ≥ 10% of cells. Different variants of the same TF are counted as a single TF.	Peaks	The number of peaks within [unidirectional/mixed] GWAS CCANs in each cluster.	CCAN*	Name of the CCAN containing significant TFBS-SNP interaction. Directionality (unidirectional/mixed) is indicated in parentheses.
Peaks per CCAN	The number of peaks in each CCAN was counted. The mean (Ave.), standard deviation (SD), minimum and maximum for each cluster are shown.	CCAN*	Corresponding CCAN of the cCRE (next column)	[Uni./Mixed]* CCANs	The number of [unidirectional/mixed] CCANs in each cluster.	DAPs	The number of peaks that are differentially accessible within [unidirectional/mixed] GWAS CCANs for each cluster.	DEG	The name of the DEG overlapping the peak that is coaccessible with the cCRE containing the TFBS of interest. Region of overlap, log fold change and p value (FDR adjusted) are also included
LOAD Candidate cis-Regulatory CCANs*	The sum of all unidirectional, bidirectional, and mixed CCANs in each cluster.	cCRE*	Genomic coordinates of the cCRE	DAPs	The number of peaks that are differentially accessible within [unidirectional/mixed] CCANs for each cluster.	DEGs	The number of DEGs in which the promoter or intron 1 overlaps a peak that is in a [unidirectional/mixed] GWAS CCAN for each cluster. If a DEG overlaps multiple peaks in one or more GWAS CCANs, it is counted only once.	DEG Function	General function of the DEG
[Uni./Bi./Mixed]* CCANs	The number of [unidirectional/bidirectional/mixed] CCANs in each cluster.	DEG (peak overlap region)	The name of the DEG that overlaps the target peak of the cCRE. Region of gene overlap (promoter/intron 1) is in parentheses.	DEGs	The number of DEGs in which the promoter or intron 1 overlaps a peak that is in a [unidirectional/mixed] CCAN for each cluster. If a DEG overlaps multiple peaks in one or more CCANs, it is counted only once.	SNP-TFBS overlaps*	The number of atSNP tests performed. Many TFBSs are overlapping. If multiple TFBSs overlap the same SNP, each overlap is counted. Likewise, if one TFBS overlaps multiple SNPs, each overlap is counted.	DEG Neurological Phenotype	Role of DEG in neurological disorders
DAPs per CCAN	The number of peaks that are differentially accessible in each CCAN was counted. The mean (Ave.), standard deviation (SD), minimum and maximum for each cluster are shown.	Coaccessibility*	Coaccessibility score of the DEG peak and the cCRE peak	Enriched* Motifs	Out of the expressed TFs (column 3), the number of motifs that are enriched within [unidirectional/mixed] CCANs for each cluster. Multiple motifs corresponding to the same TF are counted separately. Enriched motifs that do not correspond to an expressed TF in the cluster are excluded.	Motifs	The number of enriched motifs occuring in cCREs within [unidirectional/mixed] GWAS CCANs for each cluster. Multiple motifs corresponding to the same TF are counted separately. Motifs found within a cCRE that do not correspond to a TF that is expressed and enriched in the respective cluster are excluded.	DAP	DAP containing the TFBS-SNP interaction. Includes genomic coordinates, log fold change, and p value (FDR adjusted)
Genes per CCAN	The number of genes partially or completely within the outer bounds in each CCAN was counted. The mean (Ave.), standard deviation (SD), minimum and maximum for each cluster are shown.	cCRE Log2FC	Log fold change of the cCRE peak, comparing LOAD to normal	Enriched TFs	Out of the expressed TFs (column 3), the number of TFs that are enriched within [unidirectional/mixed] CCANs for each cluster. Multiple motifs corresponding to the same TF are counted as a single TF. Enriched TFs that are not also expressed in the cluster are excluded.	TFs	The number of enriched TFs occuring in cCREs within [unidirectional/mixed] GWAS CCANs for each cluster. Multiple motifs corresponding to the same TF are counted as a single TF. Different variants of the same TF are counted as a single TF. TFs found within a cCRE that are not expressed and enriched in the respective cluster are excluded.	Coaccessibility*	Coaccessibility score of the DAP and the peak overlapping the DEG
DEGs per CCAN	In each CCAN, the number of DEGs in which the promoter or intron 1 overlaps a peak was counted. If a DEG overlaps multiple peaks in a CCAN, it is counted only once for that CCAN. The mean (Ave.), standard deviation (SD), minimum and maximum for each cluster are shown.	DEG Log2FC	Log fold change of the peak overlapping the DEG, comparing LOAD to normal	Enriched Motifs Assoc. with DEGs	The number of enriched motifs found within [unidirectional/mixed] CCANs for each cluster in which the corresponding protein-encoding genes are differentially expressed in LOAD. Motifs corresponding to fusion proteins are counted if ≥ 1 of the protein-encoding genes are differentially expressed. Motif names are listed in red.	TFBSs	The number of TFBSs occuring in cCREs within [unidirectional/mixed] GWAS CCANs for each cluster. One TF can have many TFBSs. If multiple TFs have the same TFBS location, they are counted separately.	TFBS	The name of the TF associated with the binding site. Genomic coordinates of the TFBS
				Enriched TFs Assoc. with DEGs	The number of enriched TFs in which the corresponding protein-encoding genes are differentially expressed in LOAD within [unidirectional/mixed] CCANs for each cluster. TFs that are fusion proteins are counted if ≥ 1 of the protein-encoding genes are differentially expressed. TF names are listed in red.	SNPs	The number of SNPs occuring in TFBSs within [unidirectional/mixed] GWAS CCANs for each cluster.	Overlapped SNP* (position in gene structure)	RefSNP ID number of the SNP occuring within the TFBS. Exact genomic position of SNP.
						Significant SNP-TFBS Overlaps*	The number of significant SNP-TFBS interactions within [unidirectional/mixed] GWAS CCANs for each cluster.	Ref. Allele / SNP Allele	Nucleotide corresponding to the major and minor allele, respectively
						Significant Motifs	Out of the motifs found in cCREs (column 8), the number of motifs that have significant interactions with SNPs within [unidirectional/mixed] GWAS CCANs for each cluster. Motif names are listed in red.	MAF (gnomAD: European cohort)	Minor allele frequency reported by gnomAD
						Significant TFs	Out of the TFs found in cCREs (column 8), the number of TFs that have significant interactions with SNPs within [unidirectional/mixed] GWAS CCANs for each cluster. TF names are listed in red.	MAF (BRAVO)	Minor allele frequency reported by BRAVO
						Significant TFBSs	The number of TFBSs that have ≥ 1 significant SNP interaction in [unidirectional/mixed] GWAS CCANs for each cluster.	Affinity Change	Resulting change in affinity score of the TFBS between the major/minor alleles. Negative values correspond to a decrease in affinity of the SNP allele
						Significant SNPs	The number of SNPs that have significant interactions with a TFBS in [unidirectional/mixed] GWAS CCANs for each cluster. SNP rsIDs are listed in red	FDRrank	The mean FDR-adjusted p value across 1000 separate iterations of atSNP
						Associated DEGs	The number of differentially expressed genes in which (a) the promoter or intron 1 overlaps the target peak of a cCRE, and (b) the DAP and DEG have the same sign log FC. If a DEG has multiple associated cCREs, it is counted only once. DEG names are listed in red.
						Associated GWAS SNPs	The number of GWAS SNPs obtained from Kunkle et.al 2019 that are linked to GWAS CCANs that contain ≥ 1 significant SNP-TFBS interaction. If a GWAS SNP is linked to multiple GWAS CCANs, it is counted only once. SNP names are listed in red.
						Coaccessible Promoter/Intron 1 DAPs	Number of peaks coaccessible with promoters or intron 1 of DEGs that are also DAPs

[truncated: 5 more sheets: Table S10 - ccan_summary, Table S11 - linked_cCREs_DEGs, TableS12 - motif_enrichment_sum, TableS13 - atSNP summary, TableS14 - atSNP results annot.]
